# Supplementary material for: Androstane-3β,5α,6β,17β-tetrol tri­hydrate
Source: Acta Crystallogr Sect E Struct Rep Online. 2011 Jun 11;67(Pt 7):o1643–4. doi: 10.1107/S1600536811021349 (PMC3151997; doi:10.1107/S1600536811021349)
Supplement: Supplementary file 2 [file e-67-o1643-Isup2.hkl]

# 
# h,k,l, Fc-squared, Fo-squared, sigma(Fo-squared) and status flag 
# 
data_I
_shelx_title ' and91 Out/08in P1' 
_shelx_refln_list_code          4 
_shelx_F_calc_maximum       58.43 
_exptl_crystal_F_000       208.00 
_reflns_d_resolution_high  0.7585 
 
loop_ 
 _symmetry_equiv_pos_as_xyz 
 'x, y, z' 
 
_cell_length_a     5.8420 
_cell_length_b     7.3366 
_cell_length_c    12.7922 
_cell_angle_alpha  74.560 
_cell_angle_beta   83.091 
_cell_angle_gamma  68.930 
 
_shelx_F_squared_multiplier     1.000 
 
loop_ 
 _refln_index_h 
 _refln_index_k 
 _refln_index_l 
 _refln_F_squared_calc 
 _refln_F_squared_meas 
 _refln_F_squared_sigma 
 _refln_observed_status 
   1   0   0     2764.41     2457.86     11.64 o 
   2   0   0      154.07      156.75      0.77 o 
   3   0   0       30.11       34.96      0.29 o 
   4   0   0       18.33       21.11      0.28 o 
   5   0   0       14.41       13.74      0.35 o 
   6   0   0        2.24        2.83      0.36 o 
   7   0   0        0.09        0.01      0.44 o 
  -6   1   0        7.07        8.35      0.53 o 
  -5   1   0       14.70       15.56      1.04 o 
  -4   1   0       14.40       14.96      0.33 o 
  -3   1   0       82.17       81.94      0.52 o 
  -2   1   0      420.49      404.45      1.79 o 
  -1   1   0      338.32      351.36      1.36 o 
   0   1   0     2533.59     2238.84      9.87 o 
   1   1   0     3174.27     2651.96     13.47 o 
   2   1   0       39.61       47.66      0.27 o 
   3   1   0      380.70      374.93      1.67 o 
   4   1   0        3.23        2.65      0.11 o 
   5   1   0       77.21       73.88      0.67 o 
   6   1   0        5.18        6.00      0.27 o 
   7   1   0        4.29        4.80      0.35 o 
  -6   2   0        1.50        2.27      0.41 o 
  -5   2   0        1.72        1.48      0.56 o 
  -4   2   0       34.59       33.19      0.75 o 
  -3   2   0       38.47       41.50      0.79 o 
  -2   2   0       52.52       49.78      0.42 o 
  -1   2   0      278.42      288.83      1.18 o 
   0   2   0      291.21      283.91      1.02 o 
   1   2   0      340.88      332.31      1.29 o 
   2   2   0      125.94      127.72      0.58 o 
   3   2   0      445.34      455.85      2.18 o 
   4   2   0        2.07        1.58      0.11 o 
   5   2   0        7.76        7.97      0.25 o 
   6   2   0       24.37       24.27      0.40 o 
   7   2   0        3.08        2.67      0.66 o 
  -5   3   0        6.64        8.23      0.76 o 
  -4   3   0       25.58       23.69      0.83 o 
  -3   3   0       91.04       89.46      1.54 o 
  -2   3   0      494.80      492.90      2.92 o 
  -1   3   0       15.44       13.87      0.21 o 
   0   3   0      321.59      322.14      1.41 o 
   1   3   0       33.07       36.55      0.23 o 
   2   3   0      414.63      407.36      1.72 o 
   3   3   0       63.81       62.89      0.43 o 
   4   3   0        6.84        8.03      0.17 o 
   5   3   0       32.37       29.61      0.38 o 
   6   3   0       16.18       15.89      0.28 o 
   7   3   0       27.26       28.17      0.83 o 
  -5   4   0        3.15        3.26      0.61 o 
  -4   4   0       18.62       18.41      0.97 o 
  -3   4   0      125.20      129.32      2.09 o 
  -2   4   0      508.32      498.42      4.77 o 
  -1   4   0      518.59      505.18      3.06 o 
   0   4   0       43.71       50.09      0.39 o 
   1   4   0       86.46       83.28      0.46 o 
   2   4   0       39.19       43.50      0.30 o 
   3   4   0       21.75       24.93      0.26 o 
   4   4   0       11.26       13.11      0.22 o 
   5   4   0       71.66       66.82      0.83 o 
   6   4   0        0.89        1.04      0.22 o 
   7   4   0       25.99       25.64      1.04 o 
  -4   5   0        1.49        1.34      0.84 o 
  -3   5   0        0.58        0.63      0.36 o 
  -2   5   0       67.82       72.31      1.03 o 
  -1   5   0      470.84      465.50      3.76 o 
   0   5   0       73.64       76.20      0.70 o 
   1   5   0       59.34       56.39      0.47 o 
   2   5   0       82.76       79.15      0.49 o 
   3   5   0      110.97      107.63      0.64 o 
   4   5   0       53.21       51.56      0.56 o 
   5   5   0        8.50        7.11      0.25 o 
   6   5   0        1.22        1.80      0.28 o 
   7   5   0       16.35       17.31      0.72 o 
  -2   6   0       29.72       31.69      1.86 o 
  -1   6   0       21.83       23.78      0.83 o 
   0   6   0       96.27       97.12      2.10 o 
   1   6   0       47.39       45.84      0.56 o 
   2   6   0       22.51       22.03      0.35 o 
   3   6   0       10.02        9.02      0.18 o 
   4   6   0       25.57       21.92      0.43 o 
   5   6   0        1.61        1.48      0.23 o 
   6   6   0       16.34       17.22      0.60 o 
   7   6   0       10.70       10.60      0.66 o 
  -1   7   0       31.53       31.66      2.07 o 
   0   7   0        7.79        6.72      1.04 o 
   1   7   0        3.13        3.97      0.28 o 
   2   7   0        5.68        5.33      0.22 o 
   3   7   0        4.75        4.88      0.23 o 
   4   7   0        2.17        2.21      0.22 o 
   5   7   0        5.69        5.29      0.39 o 
   6   7   0        3.08        3.14      0.33 o 
   0   8   0        5.57        4.18      1.23 o 
   1   8   0        4.79        5.05      0.45 o 
   2   8   0        5.84        7.13      0.31 o 
   3   8   0        8.43        8.59      0.42 o 
   4   8   0        9.97       10.17      0.52 o 
   5   8   0        6.51        6.82      0.61 o 
   1   9   0        4.37        5.38      0.73 o 
   2   9   0        4.60        4.23      0.48 o 
   3   9   0        2.32        1.88      0.56 o 
   4   9   0        3.02        3.34      0.60 o 
  -3  -9   1        0.48       -0.30      0.48 o 
  -2  -9   1        0.81        0.95      0.52 o 
  -5  -8   1       15.39       17.19      0.97 o 
  -4  -8   1        6.57        6.01      0.46 o 
  -3  -8   1        5.42        5.46      0.32 o 
  -2  -8   1       23.53       21.73      0.70 o 
  -1  -8   1        8.94        9.16      0.80 o 
   0  -8   1        6.44        6.88      0.77 o 
  -6  -7   1        7.62        7.44      0.51 o 
  -5  -7   1       16.97       15.07      0.51 o 
  -4  -7   1        8.06        8.73      0.64 o 
  -3  -7   1        5.77        5.40      0.27 o 
  -2  -7   1      170.12      168.14      1.75 o 
  -1  -7   1      122.95      117.44      2.40 o 
   0  -7   1       19.71       17.79      0.96 o 
  -7  -6   1        1.11        1.19      0.52 o 
  -6  -6   1        1.65        1.30      0.30 o 
  -5  -6   1        8.98        9.37      0.33 o 
  -4  -6   1        9.87        8.99      0.32 o 
  -3  -6   1        1.95        2.38      0.17 o 
  -2  -6   1       44.86       39.88      0.57 o 
  -1  -6   1      101.89       95.92      1.09 o 
   0  -6   1      110.41      114.82      1.68 o 
   1  -6   1       21.56       21.14      0.72 o 
   2  -6   1       11.42       10.41      1.20 o 
  -7  -5   1        5.74        6.28      0.51 o 
  -6  -5   1        0.63        1.31      0.19 o 
  -5  -5   1       21.40       22.26      0.44 o 
  -4  -5   1        1.66        2.03      0.17 o 
  -3  -5   1       38.88       39.64      0.44 o 
  -2  -5   1        1.75        1.41      0.13 o 
  -1  -5   1       65.55       64.50      0.56 o 
   0  -5   1        9.42        7.20      0.25 o 
   1  -5   1      171.39      173.26      1.73 o 
   2  -5   1        1.77        1.78      0.34 o 
   3  -5   1        0.00        0.04      0.41 o 
   4  -5   1        1.64        2.51      0.60 o 
  -7  -4   1       12.34       12.94      0.73 o 
  -6  -4   1        2.19        1.87      0.17 o 
  -5  -4   1       12.49       10.35      0.28 o 
  -4  -4   1       21.69       23.64      0.33 o 
  -3  -4   1       21.34       19.18      0.24 o 
  -2  -4   1      100.38       92.08      0.53 o 
  -1  -4   1       24.69       23.67      0.23 o 
   0  -4   1      108.44       99.86      0.59 o 
   1  -4   1       55.75       52.12      1.22 o 
   2  -4   1       95.88       92.60      1.12 o 
   3  -4   1        7.20        6.86      0.54 o 
   4  -4   1       11.61       13.02      1.57 o 
   5  -4   1        0.14        0.73      0.51 o 
  -7  -3   1       13.72       13.16      0.58 o 
  -6  -3   1        4.34        3.93      0.25 o 
  -5  -3   1        7.64        8.89      0.24 o 
  -4  -3   1       61.67       68.77      0.58 o 
  -3  -3   1      636.16      668.22      3.02 o 
  -2  -3   1      448.14      477.30      1.95 o 
  -1  -3   1       29.29       31.19      0.23 o 
   0  -3   1       18.01       15.35      0.16 o 
   1  -3   1       56.57       63.56      0.42 o 
   2  -3   1       14.98       16.56      0.39 o 
   3  -3   1       51.99       49.03      0.95 o 
   4  -3   1        9.50        9.18      0.57 o 
   5  -3   1        3.09        2.71      0.55 o 
  -7  -2   1        8.82        8.44      0.42 o 
  -6  -2   1       18.35       17.63      0.41 o 
  -5  -2   1       13.18       11.73      0.32 o 
  -4  -2   1       12.98       10.96      0.24 o 
  -3  -2   1      897.39      993.59      4.16 o 
  -2  -2   1     1481.45     1573.23      6.50 o 
  -1  -2   1      678.95      696.07      2.63 o 
   0  -2   1     1515.30     1460.61      5.29 o 
   1  -2   1      412.92      440.84      2.01 o 
   2  -2   1       81.77       85.82      0.48 o 
   3  -2   1       46.21       46.25      0.65 o 
   4  -2   1       18.23       17.53      0.79 o 
   5  -2   1       11.19       10.01      0.54 o 
   6  -2   1        7.17        7.47      0.54 o 
  -7  -1   1        2.37        2.09      0.53 o 
  -6  -1   1       16.77       16.76      0.55 o 
  -5  -1   1       61.74       63.05      0.70 o 
  -4  -1   1        0.38        0.90      0.10 o 
  -3  -1   1       14.57       18.06      0.20 o 
  -2  -1   1     1046.82     1115.32      4.32 o 
  -1  -1   1     3414.55     2893.08     10.53 o 
   0  -1   1       59.22       59.97      0.31 o 
   1  -1   1      167.14      174.65      0.72 o 
   2  -1   1       59.63       69.16      0.37 o 
   3  -1   1        2.26        2.30      0.11 o 
   4  -1   1       20.10       18.18      0.37 o 
   5  -1   1       39.60       37.73      0.70 o 
   6  -1   1       13.20       14.49      0.62 o 
  -7   0   1        0.95        1.14      0.56 o 
  -6   0   1        5.75        5.67      0.39 o 
  -5   0   1        7.01        6.79      0.29 o 
  -4   0   1        5.10        4.07      0.24 o 
  -3   0   1      301.12      306.27      1.47 o 
  -2   0   1      568.57      537.53      2.21 o 
  -1   0   1      578.14      581.87      2.29 o 
   0   0   1      267.18      258.82      1.55 o 
   1   0   1      160.24      155.34      0.61 o 
   2   0   1      100.07       92.33      0.43 o 
   3   0   1      128.67      137.56      0.71 o 
   4   0   1       10.59        9.48      0.19 o 
   5   0   1        6.25        6.01      0.24 o 
   6   0   1        1.63        2.17      0.23 o 
   7   0   1        3.43        3.79      0.69 o 
  -6   1   1        6.27        6.14      0.49 o 
  -5   1   1       75.74       76.23      1.08 o 
  -4   1   1       47.38       43.92      0.78 o 
  -3   1   1       31.32       31.91      0.31 o 
  -2   1   1      157.24      169.73      0.98 o 
  -1   1   1      109.21      116.92      0.55 o 
   0   1   1      257.26      257.05      0.93 o 
   1   1   1       59.82       59.64      0.39 o 
   2   1   1      197.88      195.81      0.74 o 
   3   1   1      170.72      154.39      0.80 o 
   4   1   1       24.49       28.67      0.27 o 
   5   1   1       74.53       67.87      0.60 o 
   6   1   1        8.84        9.27      0.27 o 
   7   1   1        2.94        3.25      0.71 o 
  -6   2   1        6.91        6.58      1.18 o 
  -5   2   1       73.97       71.93      1.40 o 
  -4   2   1      261.40      254.12      2.75 o 
  -3   2   1      119.12      110.66      1.06 o 
  -2   2   1       38.19       44.65      0.46 o 
  -1   2   1      246.06      249.61      1.01 o 
   0   2   1      549.25      560.93      2.03 o 
   1   2   1      270.84      272.83      1.08 o 
   2   2   1      101.34      100.88      0.52 o 
   3   2   1        6.69        7.65      0.11 o 
   4   2   1       50.69       46.06      0.35 o 
   5   2   1      178.90      167.10      1.01 o 
   6   2   1       99.11       95.59      1.07 o 
   7   2   1        5.59        5.79      0.39 o 
  -5   3   1        3.53        4.13      0.60 o 
  -4   3   1       40.28       40.21      1.08 o 
  -3   3   1      190.68      186.34      1.94 o 
  -2   3   1        4.53        4.20      0.20 o 
  -1   3   1      222.20      230.95      1.05 o 
   0   3   1      381.28      400.08      1.57 o 
   1   3   1        0.87        1.26      0.05 o 
   2   3   1       61.59       62.67      0.37 o 
   3   3   1       72.05       76.72      0.48 o 
   4   3   1       50.15       51.00      0.44 o 
   5   3   1       24.47       21.90      0.32 o 
   6   3   1       97.91       87.09      0.93 o 
   7   3   1       13.61       11.85      0.40 o 
  -5   4   1        2.15        1.56      0.81 o 
  -4   4   1        9.79        8.70      0.73 o 
  -3   4   1       53.56       56.16      1.25 o 
  -2   4   1      315.05      313.18      2.68 o 
  -1   4   1      137.91      143.38      0.90 o 
   0   4   1       59.03       65.49      0.40 o 
   1   4   1       49.81       51.17      0.29 o 
   2   4   1       86.79       84.26      0.47 o 
   3   4   1       27.49       29.24      0.26 o 
   4   4   1        3.24        3.39      0.14 o 
   5   4   1       10.94       10.24      0.25 o 
   6   4   1       11.23       11.68      0.44 o 
   7   4   1       21.08       20.88      0.72 o 
  -4   5   1        5.19        5.24      0.88 o 
  -3   5   1        4.57        5.04      0.59 o 
  -2   5   1        7.04        6.55      0.35 o 
  -1   5   1       69.83       67.93      1.03 o 
   0   5   1        0.89        0.84      0.13 o 
   1   5   1       78.61       75.85      0.49 o 
   2   5   1        4.51        4.62      0.12 o 
   3   5   1       20.06       19.88      0.25 o 
   4   5   1       36.12       34.21      0.37 o 
   5   5   1        0.98        1.13      0.16 o 
   6   5   1       10.88       10.38      0.40 o 
   7   5   1        3.65        2.93      0.39 o 
  -2   6   1        3.28        3.19      0.62 o 
  -1   6   1       10.66       11.38      0.62 o 
   0   6   1       10.77        9.33      0.37 o 
   1   6   1        0.52        0.59      0.13 o 
   2   6   1        8.23        7.55      0.18 o 
   3   6   1       38.93       37.07      0.48 o 
   4   6   1      130.08      126.48      1.01 o 
   5   6   1        3.46        4.06      0.23 o 
   6   6   1        1.00        0.37      0.31 o 
   7   6   1        1.50        1.82      0.42 o 
  -1   7   1        4.56        4.44      0.60 o 
   0   7   1        5.95        5.85      0.61 o 
   1   7   1       45.09       44.81      0.62 o 
   2   7   1       15.26       15.22      0.30 o 
   3   7   1       33.69       34.39      0.75 o 
   4   7   1       46.29       41.84      0.92 o 
   5   7   1       34.76       33.92      0.78 o 
   6   7   1        0.81        0.82      0.25 o 
  -1   8   1        7.89        6.58      1.13 o 
   0   8   1        2.51        1.76      0.52 o 
   1   8   1       20.48       19.43      0.74 o 
   2   8   1       12.13       11.62      0.33 o 
   3   8   1        8.14        7.89      0.50 o 
   4   8   1        4.39        5.33      0.45 o 
   5   8   1       41.12       38.42      0.96 o 
   6   8   1       16.15       15.37      0.95 o 
   1   9   1        6.96        8.84      1.53 o 
   2   9   1        6.00        5.63      0.71 o 
   3   9   1       15.72       15.24      1.08 o 
   4   9   1        8.12        7.55      1.04 o 
  -5  -8   2        0.18        0.17      0.46 o 
  -4  -8   2        2.74        2.89      0.41 o 
  -3  -8   2        9.64        9.87      0.36 o 
  -2  -8   2        3.57        4.27      0.42 o 
  -1  -8   2       10.82       11.98      0.90 o 
  -6  -7   2        5.19        5.19      0.56 o 
  -5  -7   2       14.56       14.54      0.62 o 
  -4  -7   2        9.95       10.08      0.47 o 
  -3  -7   2        6.16        5.05      0.33 o 
  -2  -7   2        4.14        3.89      0.38 o 
  -1  -7   2        7.17        7.10      0.67 o 
   0  -7   2        2.17        2.06      0.77 o 
  -6  -6   2        1.00        1.02      0.26 o 
  -5  -6   2       14.84       14.46      0.69 o 
  -4  -6   2       14.90       15.39      0.37 o 
  -3  -6   2        3.11        2.77      0.19 o 
  -2  -6   2       41.21       37.76      0.67 o 
  -1  -6   2       48.75       46.44      0.98 o 
   0  -6   2       31.97       29.63      0.75 o 
   1  -6   2        0.63        0.02      0.49 o 
  -7  -5   2        0.02        0.63      0.72 o 
  -6  -5   2        1.08        2.14      0.28 o 
  -5  -5   2        1.49        2.63      0.25 o 
  -4  -5   2        2.40        1.26      0.18 o 
  -3  -5   2      104.89      102.54      0.93 o 
  -2  -5   2       17.42       18.10      0.34 o 
  -1  -5   2       23.57       21.86      0.43 o 
   0  -5   2        2.64        3.88      0.27 o 
   1  -5   2       17.56       16.48      0.49 o 
   2  -5   2       27.23       25.06      0.97 o 
   3  -5   2        2.52        3.22      0.57 o 
   4  -5   2       10.03       10.97      0.89 o 
  -7  -4   2        0.01        0.15      0.20 o 
  -6  -4   2        6.77        6.57      0.33 o 
  -5  -4   2        4.83        5.50      0.27 o 
  -4  -4   2        7.26       11.45      0.25 o 
  -3  -4   2       52.92       52.17      0.43 o 
  -2  -4   2       86.23       95.31      0.60 o 
  -1  -4   2        7.12        7.15      0.21 o 
   0  -4   2        8.40        8.35      0.31 o 
   1  -4   2      120.52      119.97      1.27 o 
   2  -4   2       27.95       26.55      0.64 o 
   3  -4   2        1.93        2.18      0.38 o 
   4  -4   2        4.27        3.59      0.57 o 
   5  -4   2        8.47       10.16      0.87 o 
  -7  -3   2        2.92        2.35      0.47 o 
  -6  -3   2        8.66        9.59      0.54 o 
  -5  -3   2       15.08       13.93      0.37 o 
  -4  -3   2       93.06      109.00      0.81 o 
  -3  -3   2      266.34      311.90      1.50 o 
  -2  -3   2       22.21       21.08      0.21 o 
  -1  -3   2      231.92      239.46      1.14 o 
   0  -3   2       62.79       67.13      0.38 o 
   1  -3   2       19.82       16.75      0.26 o 
   2  -3   2       12.61       14.57      0.37 o 
   3  -3   2       60.42       57.23      1.20 o 
   4  -3   2        7.43        6.80      0.64 o 
   5  -3   2        3.86        4.04      0.64 o 
  -7  -2   2        0.47        0.49      0.55 o 
  -6  -2   2        2.92        2.86      0.31 o 
  -5  -2   2        7.36        6.76      0.36 o 
  -4  -2   2        7.00        9.08      0.22 o 
  -3  -2   2      638.50      691.71      3.01 o 
  -2  -2   2       80.90       94.61      0.50 o 
  -1  -2   2      221.97      230.04      1.11 o 
   0  -2   2      390.58      405.64      1.50 o 
   1  -2   2      687.68      754.42      2.93 o 
   2  -2   2       81.46       84.16      0.53 o 
   3  -2   2        8.57       10.12      0.31 o 
   4  -2   2       27.79       24.80      0.79 o 
   5  -2   2        0.81        0.67      0.29 o 
   6  -2   2        5.31        5.60      0.69 o 
  -7  -1   2        0.49        1.09      0.43 o 
  -6  -1   2        2.33        1.95      0.31 o 
  -5  -1   2        7.59        6.33      0.30 o 
  -4  -1   2       56.49       49.48      0.50 o 
  -3  -1   2       32.57       39.44      0.34 o 
  -2  -1   2       81.34       84.04      0.48 o 
  -1  -1   2      322.47      324.05      1.33 o 
   0  -1   2      559.74      565.77      2.14 o 
   1  -1   2      552.92      592.30      2.20 o 
   2  -1   2      126.35      116.45      0.58 o 
   3  -1   2        3.01        3.09      0.12 o 
   4  -1   2       23.35       25.15      0.38 o 
   5  -1   2       17.28       17.42      0.45 o 
   6  -1   2        9.05        8.28      0.49 o 
  -7   0   2        0.48        0.64      0.52 o 
  -6   0   2        4.10        3.76      0.37 o 
  -5   0   2        0.92        0.34      0.29 o 
  -4   0   2       72.87       73.53      0.72 o 
  -3   0   2       83.94       86.20      0.53 o 
  -2   0   2      220.28      231.62      1.10 o 
  -1   0   2     1488.03     1428.11      6.49 o 
   0   0   2      194.13      191.99      0.73 o 
   1   0   2      597.91      576.87      2.46 o 
   2   0   2      133.68      144.91      0.64 o 
   3   0   2        6.63        6.69      0.13 o 
   4   0   2       36.10       33.64      0.33 o 
   5   0   2       24.75       23.48      0.37 o 
   6   0   2        6.09        5.30      0.28 o 
   7   0   2        6.23        5.88      0.72 o 
  -6   1   2       10.62       10.05      0.60 o 
  -5   1   2      109.57      107.79      1.54 o 
  -4   1   2       17.36       17.32      0.71 o 
  -3   1   2       41.62       41.91      0.42 o 
  -2   1   2       92.46       91.30      0.64 o 
  -1   1   2      738.21      732.33      3.06 o 
   0   1   2      120.98      117.77      0.51 o 
   1   1   2      276.69      268.06      5.17 o 
   2   1   2       46.55       43.96      0.28 o 
   3   1   2       21.88       22.08      0.18 o 
   4   1   2       98.81       94.76      0.58 o 
   5   1   2       20.44       18.84      0.26 o 
   6   1   2        1.69        1.52      0.22 o 
   7   1   2       14.88       15.72      0.49 o 
  -6   2   2        1.22        1.44      0.63 o 
  -5   2   2       28.45       25.19      1.06 o 
  -4   2   2       79.36       80.32      1.38 o 
  -3   2   2       52.72       56.19      0.75 o 
  -2   2   2       79.61       84.30      0.56 o 
  -1   2   2      283.42      295.33      1.39 o 
   0   2   2      220.05      220.38      0.91 o 
   1   2   2      599.44      604.23      2.58 o 
   2   2   2     1313.63     1262.19      6.42 o 
   3   2   2       40.14       43.06      0.28 o 
   4   2   2       19.22       21.03      0.24 o 
   5   2   2       73.62       69.60      0.58 o 
   6   2   2       23.86       24.04      0.44 o 
   7   2   2        4.63        5.24      0.30 o 
  -5   3   2        0.36        0.93      0.50 o 
  -4   3   2       42.81       41.65      1.15 o 
  -3   3   2        5.14        5.50      0.33 o 
  -2   3   2       42.09       44.02      0.60 o 
  -1   3   2        2.78        1.29      0.10 o 
   0   3   2      659.35      707.91      2.83 o 
   1   3   2      340.12      355.37      1.53 o 
   2   3   2      107.64      119.77      0.70 o 
   3   3   2       58.30       56.50      0.52 o 
   4   3   2       83.09       84.83      0.59 o 
   5   3   2       36.64       34.45      0.35 o 
   6   3   2       35.62       33.24      0.48 o 
   7   3   2        8.72        9.20      0.52 o 
  -5   4   2        0.78        0.77      0.54 o 
  -4   4   2       23.06       24.61      1.41 o 
  -3   4   2        2.21        2.75      0.35 o 
  -2   4   2       52.01       51.81      0.95 o 
  -1   4   2       72.01       74.53      0.82 o 
   0   4   2      108.93      110.68      0.57 o 
   1   4   2       27.95       27.62      0.20 o 
   2   4   2       70.76       67.92      0.43 o 
   3   4   2        4.10        4.17      0.11 o 
   4   4   2       57.74       56.96      0.47 o 
   5   4   2      120.10      116.42      0.83 o 
   6   4   2        0.69        0.78      0.26 o 
   7   4   2        0.19        0.50      0.25 o 
  -3   5   2        3.52        4.80      0.59 o 
  -2   5   2       28.78       28.13      0.74 o 
  -1   5   2       13.84       14.03      0.39 o 
   0   5   2       63.64       63.49      0.61 o 
   1   5   2       35.35       34.90      0.28 o 
   2   5   2       15.04       17.83      0.21 o 
   3   5   2      102.49       95.88      0.65 o 
   4   5   2       74.03       72.84      0.55 o 
   5   5   2       33.90       33.24      0.45 o 
   6   5   2       30.26       28.63      0.56 o 
   7   5   2       18.04       19.45      0.69 o 
  -2   6   2       29.21       29.73      1.27 o 
  -1   6   2       22.54       22.17      0.81 o 
   0   6   2       12.14       12.01      0.45 o 
   1   6   2       10.24       10.88      0.32 o 
   2   6   2       59.44       56.37      0.55 o 
   3   6   2       49.02       46.56      0.49 o 
   4   6   2       60.66       57.78      0.54 o 
   5   6   2       15.66       15.05      0.35 o 
   6   6   2       22.70       22.81      0.54 o 
   7   6   2       47.65       53.35      1.59 o 
  -1   7   2        0.91        0.69      0.42 o 
   0   7   2       13.49       12.17      0.55 o 
   1   7   2       15.49       14.35      0.35 o 
   2   7   2       17.19       17.30      0.38 o 
   3   7   2        1.64        2.05      0.21 o 
   4   7   2       50.82       49.50      0.76 o 
   5   7   2        3.63        3.83      0.33 o 
   6   7   2        6.68        7.92      0.38 o 
  -1   8   2        3.83        4.34      0.67 o 
   0   8   2        0.12        0.13      0.30 o 
   1   8   2        3.07        3.01      0.26 o 
   2   8   2       10.21       11.08      0.56 o 
   3   8   2        6.91        6.87      0.36 o 
   4   8   2        2.72        2.68      0.36 o 
   5   8   2       10.85       10.09      0.50 o 
   6   8   2       11.29       11.92      0.80 o 
   1   9   2        0.67        0.44      0.28 o 
   2   9   2        4.29        4.44      0.72 o 
   3   9   2        5.27        6.55      0.51 o 
   4   9   2        9.50       10.23      0.81 o 
  -4  -8   3        2.45        1.74      0.39 o 
  -3  -8   3        1.19        1.06      0.32 o 
  -2  -8   3       24.16       25.75      1.19 o 
  -1  -8   3        5.80        6.49      1.27 o 
  -6  -7   3       16.51       20.21      1.12 o 
  -5  -7   3        9.33       11.36      0.69 o 
  -4  -7   3        2.00        3.08      0.29 o 
  -3  -7   3       19.36       19.38      0.64 o 
  -2  -7   3        1.94        1.37      0.47 o 
  -1  -7   3        2.30        2.77      0.55 o 
   0  -7   3        9.20        8.62      1.09 o 
  -6  -6   3        1.32        1.25      0.36 o 
  -5  -6   3        2.94        3.74      0.27 o 
  -4  -6   3        1.06        1.50      0.22 o 
  -3  -6   3       14.42       14.62      0.39 o 
  -2  -6   3       13.28       12.21      0.44 o 
  -1  -6   3       10.22       10.50      0.60 o 
   0  -6   3        1.53        1.17      0.28 o 
   1  -6   3       17.69       17.83      0.94 o 
   2  -6   3       89.17       97.24      3.13 o 
  -7  -5   3        4.07        3.73      0.67 o 
  -6  -5   3        3.80        5.97      0.39 o 
  -5  -5   3        1.15        1.34      0.19 o 
  -4  -5   3       25.20       22.19      0.41 o 
  -3  -5   3       35.73       34.88      0.54 o 
  -2  -5   3       28.93       27.89      0.45 o 
  -1  -5   3      111.65      112.61      1.25 o 
   0  -5   3      165.73      161.35      1.54 o 
   1  -5   3       26.22       24.95      0.58 o 
   2  -5   3        6.21        5.84      0.65 o 
   3  -5   3       40.60       41.74      1.44 o 
   4  -5   3       11.82       14.36      1.18 o 
  -7  -4   3        2.94        2.59      0.47 o 
  -6  -4   3       13.47       14.17      0.72 o 
  -5  -4   3        2.24        2.56      0.32 o 
  -4  -4   3       11.00       11.79      0.32 o 
  -3  -4   3       68.46       68.13      0.66 o 
  -2  -4   3      166.24      161.18      1.03 o 
  -1  -4   3       56.62       60.19      0.51 o 
   0  -4   3       22.75       24.33      0.43 o 
   1  -4   3       10.13       11.01      0.43 o 
   2  -4   3       64.41       59.35      1.25 o 
   3  -4   3       53.93       52.25      2.17 o 
   4  -4   3        1.11        0.97      0.63 o 
   5  -4   3       11.08       11.71      0.93 o 
  -7  -3   3        6.65        7.50      0.88 o 
  -6  -3   3        5.73        6.55      0.91 o 
  -5  -3   3        6.33        5.19      0.24 o 
  -4  -3   3       82.84       86.25      1.03 o 
  -3  -3   3       84.01       85.09      0.63 o 
  -2  -3   3       41.06       39.20      0.37 o 
  -1  -3   3      222.23      236.39      1.05 o 
   0  -3   3      701.53      766.66      2.84 o 
   1  -3   3       75.69       79.81      0.62 o 
   2  -3   3      129.71      127.75      1.50 o 
   3  -3   3       74.53       68.75      1.42 o 
   4  -3   3        5.34        5.59      1.04 o 
   5  -3   3        0.32        0.64      0.31 o 
  -7  -2   3        0.37        0.80      0.41 o 
  -6  -2   3        3.72        4.04      0.35 o 
  -5  -2   3        5.52        5.49      0.39 o 
  -4  -2   3       42.42       45.11      0.55 o 
  -3  -2   3       28.59       21.66      0.26 o 
  -2  -2   3       72.07       80.75      0.54 o 
  -1  -2   3      143.04      144.07      0.67 o 
   0  -2   3     1773.12     1796.19      7.22 o 
   1  -2   3     1102.84     1179.49      4.24 o 
   2  -2   3      102.01      111.74      0.77 o 
   3  -2   3        5.11        4.64      0.21 o 
   4  -2   3       31.54       29.41      0.85 o 
   5  -2   3       20.59       19.84      0.69 o 
   6  -2   3        4.51        5.44      0.69 o 
  -7  -1   3       11.91       13.84      1.00 o 
  -6  -1   3        4.86        5.13      0.44 o 
  -5  -1   3       43.25       41.62      0.77 o 
  -4  -1   3       24.00       24.11      0.38 o 
  -3  -1   3       88.84       93.18      0.57 o 
  -2  -1   3       51.66       53.08      0.40 o 
  -1  -1   3      351.91      366.24      1.36 o 
   0  -1   3      227.16      228.81      0.82 o 
   1  -1   3      608.78      636.25      2.55 o 
   2  -1   3       52.16       63.30      0.39 o 
   3  -1   3       37.25       33.71      0.31 o 
   4  -1   3       31.65       30.58      0.37 o 
   5  -1   3       41.02       40.52      0.72 o 
   6  -1   3        4.55        5.02      0.43 o 
  -7   0   3        8.19        8.33      0.66 o 
  -6   0   3        3.04        4.62      0.72 o 
  -5   0   3       18.05       19.27      0.56 o 
  -4   0   3       65.95       65.87      0.71 o 
  -3   0   3       14.75       16.79      0.25 o 
  -2   0   3      156.56      176.24      0.83 o 
  -1   0   3     1243.92     1248.07      4.61 o 
   0   0   3      477.61      481.36      1.80 o 
   1   0   3      335.89      342.34      1.47 o 
   2   0   3      486.96      485.80      2.12 o 
   3   0   3       15.74       16.34      0.20 o 
   4   0   3       16.56       15.96      0.21 o 
   5   0   3       13.43       14.56      0.27 o 
   6   0   3       30.49       30.32      1.13 o 
   7   0   3        4.22        4.91      0.48 o 
  -6   1   3        2.18        1.82      0.51 o 
  -5   1   3        6.91        6.95      0.73 o 
  -4   1   3       99.58       98.17      1.25 o 
  -3   1   3      117.24      118.73      0.91 o 
  -2   1   3      689.23      747.78      3.05 o 
  -1   1   3       20.43       24.92      0.24 o 
   0   1   3      304.72      300.63      1.29 o 
   1   1   3      504.43      514.66      4.00 o 
   2   1   3       49.16       47.51      0.30 o 
   3   1   3       11.41       11.37      0.13 o 
   4   1   3       27.98       24.27      0.26 o 
   5   1   3       41.97       40.30      0.43 o 
   6   1   3        3.16        3.57      0.25 o 
   7   1   3        6.29        5.56      0.36 o 
  -6   2   3        0.14        0.55      0.49 o 
  -5   2   3       17.54       17.28      0.96 o 
  -4   2   3       55.05       50.77      1.16 o 
  -3   2   3       40.58       43.78      0.73 o 
  -2   2   3     1026.43     1121.22      4.97 o 
  -1   2   3     3331.17     3399.30     21.26 o 
   0   2   3      335.90      346.43      1.45 o 
   1   2   3      178.60      185.63      0.91 o 
   2   2   3      347.69      345.27      2.63 o 
   3   2   3       33.90       33.31      0.32 o 
   4   2   3        9.23       10.57      0.15 o 
   5   2   3       57.33       53.82      0.48 o 
   6   2   3       28.64       28.01      0.61 o 
   7   2   3        1.09        1.19      0.29 o 
  -5   3   3        4.97        4.20      0.61 o 
  -4   3   3       10.42       12.04      0.78 o 
  -3   3   3        7.96        7.68      0.37 o 
  -2   3   3       48.67       51.18      0.65 o 
  -1   3   3      834.13      929.84      3.90 o 
   0   3   3        0.27        0.30      0.06 o 
   1   3   3       71.42       71.24      0.38 o 
   2   3   3       74.31       83.16      0.49 o 
   3   3   3       60.13       61.96      0.39 o 
   4   3   3      228.44      219.19      1.32 o 
   5   3   3       16.35       15.16      0.24 o 
   6   3   3        4.01        3.69      0.23 o 
   7   3   3        0.44        0.75      0.25 o 
  -5   4   3        9.31       12.34      1.27 o 
  -4   4   3        6.51        6.70      0.74 o 
  -3   4   3       16.56       15.51      0.54 o 
  -2   4   3       16.75       15.19      0.49 o 
  -1   4   3       68.72       64.43      0.56 o 
   0   4   3        5.23        6.34      0.15 o 
   1   4   3       82.26       73.99      0.46 o 
   2   4   3       28.82       32.72      0.27 o 
   3   4   3        8.37        7.24      0.14 o 
   4   4   3       80.59       78.68      0.54 o 
   5   4   3       43.27       43.17      0.41 o 
   6   4   3       17.57       17.04      0.47 o 
   7   4   3       19.07       18.97      0.57 o 
  -3   5   3       34.21       35.70      1.93 o 
  -2   5   3        1.44        1.12      0.34 o 
  -1   5   3       38.00       36.61      0.67 o 
   0   5   3      103.15      108.91      0.82 o 
   1   5   3       65.58       62.91      0.40 o 
   2   5   3       39.54       36.52      0.31 o 
   3   5   3       79.95       77.88      0.55 o 
   4   5   3       31.56       29.59      0.30 o 
   5   5   3       44.86       46.61      0.44 o 
   6   5   3        9.39        9.65      0.31 o 
   7   5   3        4.08        3.23      0.42 o 
  -2   6   3       13.09       13.64      0.84 o 
  -1   6   3        9.23        9.08      0.56 o 
   0   6   3       17.59       16.83      0.39 o 
   1   6   3       50.83       48.04      0.47 o 
   2   6   3       12.79       10.52      0.22 o 
   3   6   3       27.28       26.85      0.31 o 
   4   6   3       98.14       96.04      0.69 o 
   5   6   3       10.81       11.11      0.25 o 
   6   6   3       59.76       59.88      0.85 o 
   7   6   3       23.78       25.50      1.08 o 
  -2   7   3       42.98       50.15      2.29 o 
  -1   7   3        1.35        1.37      0.72 o 
   0   7   3        1.58        1.60      0.30 o 
   1   7   3       19.44       19.56      0.78 o 
   2   7   3       42.61       38.97      0.64 o 
   3   7   3       48.65       45.80      0.61 o 
   4   7   3       15.04       14.07      0.39 o 
   5   7   3        5.53        5.27      0.30 o 
   6   7   3        9.54       10.00      0.39 o 
  -1   8   3        4.27        5.38      0.71 o 
   0   8   3        2.72        2.91      0.37 o 
   1   8   3        4.76        4.23      0.26 o 
   2   8   3       39.31       40.48      0.97 o 
   3   8   3       48.05       46.78      1.02 o 
   4   8   3        9.58        8.71      0.44 o 
   5   8   3        8.49        9.66      0.47 o 
   6   8   3        2.03        2.37      0.42 o 
   1   9   3        0.55       -0.12      0.46 o 
   2   9   3        1.33        1.94      0.38 o 
   3   9   3        5.83        5.85      0.46 o 
   4   9   3       10.79       11.20      0.61 o 
   5   9   3        1.91        2.00      0.74 o 
  -4  -8   4        2.17        1.95      0.62 o 
  -3  -8   4        3.13        3.16      0.63 o 
  -2  -8   4        9.21       10.16      0.86 o 
  -5  -7   4        3.96        4.59      0.43 o 
  -4  -7   4       12.27       12.86      0.56 o 
  -3  -7   4       11.02       11.63      0.82 o 
  -2  -7   4        3.09        3.79      1.34 o 
  -1  -7   4        5.56        5.84      0.67 o 
  -6  -6   4       20.41       21.84      0.80 o 
  -5  -6   4        2.97        2.12      0.24 o 
  -4  -6   4       27.02       25.45      0.57 o 
  -3  -6   4       21.02       20.62      0.71 o 
  -2  -6   4       24.78       24.00      0.74 o 
  -1  -6   4        2.49        1.76      0.34 o 
   0  -6   4       40.41       39.55      1.26 o 
   1  -6   4        1.45        1.50      0.48 o 
   2  -6   4       37.52       37.77      1.93 o 
   3  -6   4       19.30       21.91      1.62 o 
  -6  -5   4        4.05        2.80      0.34 o 
  -5  -5   4        4.64        4.09      0.27 o 
  -4  -5   4       44.81       43.34      0.64 o 
  -3  -5   4      333.89      330.94      2.72 o 
  -2  -5   4      243.56      240.82      2.16 o 
  -1  -5   4       33.57       34.38      0.66 o 
   0  -5   4       30.32       28.59      0.78 o 
   1  -5   4       15.07       14.39      0.60 o 
   2  -5   4       10.45       10.24      0.66 o 
   3  -5   4        8.87        8.16      0.75 o 
   4  -5   4        6.19        5.87      1.93 o 
  -7  -4   4        0.09       -0.17      0.36 o 
  -6  -4   4        1.93        2.12      0.36 o 
  -5  -4   4        4.18        4.02      0.28 o 
  -4  -4   4       17.38       17.83      0.62 o 
  -3  -4   4      182.65      178.25      1.78 o 
  -2  -4   4      290.59      311.53      2.07 o 
  -1  -4   4      220.62      228.68      1.61 o 
   0  -4   4       36.10       36.34      0.63 o 
   1  -4   4       51.64       53.98      0.81 o 
   2  -4   4       25.36       24.51      0.81 o 
   3  -4   4        9.08        8.91      0.71 o 
   4  -4   4        9.65       10.09      0.79 o 
  -7  -3   4        8.08        9.42      0.80 o 
  -6  -3   4       10.43       10.51      1.55 o 
  -5  -3   4        6.82        7.47      0.50 o 
  -4  -3   4       49.46       46.70      0.63 o 
  -3  -3   4        8.00        9.46      0.25 o 
  -2  -3   4       47.49       51.74      0.42 o 
  -1  -3   4      317.50      341.64      1.50 o 
   0  -3   4      251.45      281.09      1.37 o 
   1  -3   4        4.80        5.42      0.21 o 
   2  -3   4       23.98       25.65      0.56 o 
   3  -3   4       20.75       20.36      0.72 o 
   4  -3   4        0.33        0.31      0.38 o 
   5  -3   4       23.84       25.70      0.85 o 
  -7  -2   4        3.34        4.42      0.57 o 
  -6  -2   4        2.62        2.14      0.36 o 
  -5  -2   4       26.67       25.13      0.85 o 
  -4  -2   4        8.82        8.00      0.28 o 
  -3  -2   4       16.45       18.24      0.28 o 
  -2  -2   4      309.33      335.79      1.55 o 
  -1  -2   4      159.02      159.65      0.74 o 
   0  -2   4      188.88      221.70      1.01 o 
   1  -2   4      122.54      140.08      0.69 o 
   2  -2   4       11.88       11.55      0.18 o 
   3  -2   4       42.66       41.32      0.55 o 
   4  -2   4        7.92        7.32      0.48 o 
   5  -2   4        2.18        2.52      0.39 o 
   6  -2   4       18.88       17.81      1.05 o 
  -7  -1   4        3.28        3.60      0.78 o 
  -6  -1   4        1.44        1.38      0.35 o 
  -5  -1   4      112.51      113.23      1.22 o 
  -4  -1   4      361.05      366.60      2.65 o 
  -3  -1   4      264.33      267.07      1.51 o 
  -2  -1   4       32.13       38.23      0.31 o 
  -1  -1   4      133.12      142.28      0.71 o 
   0  -1   4       41.91       42.82      0.23 o 
   1  -1   4      525.08      567.77      2.23 o 
   2  -1   4       95.94      105.09      0.56 o 
   3  -1   4       54.55       50.37      0.42 o 
   4  -1   4       20.09       16.35      0.29 o 
   5  -1   4       69.66       67.10      0.94 o 
   6  -1   4       21.72       23.23      0.47 o 
  -6   0   4        4.23        3.20      0.57 o 
  -5   0   4       25.17       27.08      0.78 o 
  -4   0   4      583.84      589.99      4.12 o 
  -3   0   4      356.35      364.24      2.06 o 
  -2   0   4       18.66       15.72      0.22 o 
  -1   0   4      713.64      697.83      2.52 o 
   0   0   4       59.62       57.46      0.31 o 
   1   0   4      421.10      438.76      1.81 o 
   2   0   4      213.00      205.89      0.95 o 
   3   0   4      157.34      156.08      0.77 o 
   4   0   4        1.81        2.26      0.09 o 
   5   0   4       36.79       36.01      0.52 o 
   6   0   4      173.42      176.90      3.12 o 
   7   0   4       39.85       40.79      1.42 o 
  -6   1   4        9.53        9.70      0.80 o 
  -5   1   4        0.60       -0.11      0.41 o 
  -4   1   4       39.67       42.51      0.78 o 
  -3   1   4      526.45      539.52      3.24 o 
  -2   1   4      127.76      151.69      0.76 o 
  -1   1   4       49.33       55.71      0.32 o 
   0   1   4       66.06       67.32      0.32 o 
   1   1   4       19.03       20.41      0.15 o 
   2   1   4       96.32      103.10      0.74 o 
   3   1   4       33.09       30.64      0.25 o 
   4   1   4      152.59      145.87      0.79 o 
   5   1   4        1.59        1.10      0.11 o 
   6   1   4      105.68      105.09      1.15 o 
   7   1   4       82.08       83.21      1.96 o 
  -6   2   4        2.46        1.62      0.57 o 
  -5   2   4        1.21        0.86      0.53 o 
  -4   2   4       21.98       25.55      0.73 o 
  -3   2   4        1.89        2.13      0.27 o 
  -2   2   4      107.30      121.01      0.84 o 
  -1   2   4      363.77      400.53      1.70 o 
   0   2   4      161.87      161.57      0.75 o 
   1   2   4      149.42      152.80      0.80 o 
   2   2   4      550.79      583.55      7.58 o 
   3   2   4       60.87       59.15      0.42 o 
   4   2   4       56.88       56.78      0.45 o 
   5   2   4       14.18       14.66      0.24 o 
   6   2   4        5.99        6.47      0.29 o 
   7   2   4       33.50       34.49      0.79 o 
  -5   3   4       13.55       16.11      1.01 o 
  -4   3   4        6.06        7.07      0.50 o 
  -3   3   4       29.89       28.94      0.65 o 
  -2   3   4        0.33        0.39      0.22 o 
  -1   3   4       87.58       86.63      0.50 o 
   0   3   4      153.32      162.75      0.81 o 
   1   3   4      878.94      889.59      3.88 o 
   2   3   4      113.24      112.65      0.63 o 
   3   3   4       95.03       98.41      0.67 o 
   4   3   4       77.32       81.22      0.71 o 
   5   3   4       11.99       12.02      0.19 o 
   6   3   4       17.23       16.95      0.32 o 
   7   3   4        5.24        5.56      0.36 o 
  -3   4   4        5.84        5.99      0.54 o 
  -2   4   4        7.73        7.49      0.37 o 
  -1   4   4       69.64       74.21      0.63 o 
   0   4   4        1.52        1.74      0.10 o 
   1   4   4      119.06      124.09      0.65 o 
   2   4   4       13.19       14.52      0.16 o 
   3   4   4      254.13      251.47      1.32 o 
   4   4   4      909.28      886.29      5.09 o 
   5   4   4      131.70      135.26      0.95 o 
   6   4   4        9.02        8.85      0.24 o 
   7   4   4        1.44        1.37      0.25 o 
  -3   5   4        0.67        1.55      0.67 o 
  -2   5   4       26.95       29.47      1.09 o 
  -1   5   4        4.17        4.23      0.36 o 
   0   5   4       78.95       73.30      0.64 o 
   1   5   4       43.87       41.21      0.40 o 
   2   5   4       34.52       33.21      0.31 o 
   3   5   4       74.18       75.74      0.52 o 
   4   5   4       91.72       93.68      0.63 o 
   5   5   4      250.53      235.78      1.43 o 
   6   5   4       20.82       20.32      0.43 o 
   7   5   4        1.54        1.46      0.58 o 
  -2   6   4       26.79       32.05      1.23 o 
  -1   6   4        9.87       10.41      0.51 o 
   0   6   4        2.71        2.00      0.21 o 
   1   6   4       46.07       45.77      0.43 o 
   2   6   4       14.89       14.30      0.22 o 
   3   6   4       25.60       25.21      0.29 o 
   4   6   4        3.43        3.75      0.14 o 
   5   6   4       28.91       28.87      0.36 o 
   6   6   4       28.38       27.17      0.56 o 
   7   6   4       29.09       31.80      1.16 o 
  -2   7   4        6.95        8.43      0.88 o 
  -1   7   4        2.47        2.62      0.55 o 
   0   7   4        1.87        1.94      0.24 o 
   1   7   4       60.31       55.39      0.57 o 
   2   7   4       46.55       45.77      0.63 o 
   3   7   4       13.13       13.21      0.32 o 
   4   7   4        1.32        1.08      0.15 o 
   5   7   4       12.06       10.80      0.31 o 
   6   7   4       28.65       28.73      0.52 o 
  -1   8   4        5.04        5.21      0.68 o 
   0   8   4       23.91       26.29      0.61 o 
   1   8   4       30.26       30.66      0.89 o 
   2   8   4       95.06       96.73      1.35 o 
   3   8   4       82.16       79.59      2.19 o 
   4   8   4        6.99        7.23      0.39 o 
   5   8   4        0.08        0.29      0.23 o 
   6   8   4        8.80       10.13      0.60 o 
   0   9   4        4.42        5.21      1.06 o 
   1   9   4        3.74        3.76      0.65 o 
   2   9   4       16.07       18.42      1.79 o 
   3   9   4       80.07       81.62      1.41 o 
   4   9   4       18.56       19.52      0.80 o 
   5   9   4        2.70        2.04      0.70 o 
  -3  -8   5        0.08        0.04      0.48 o 
  -5  -7   5       30.83       33.29      1.15 o 
  -4  -7   5        7.49        7.52      0.50 o 
  -3  -7   5       25.41       24.01      1.14 o 
  -2  -7   5       14.92       15.58      1.14 o 
  -6  -6   5        1.79        1.43      0.41 o 
  -5  -6   5       36.06       40.40      0.76 o 
  -4  -6   5       55.61       54.52      0.99 o 
  -3  -6   5       34.44       32.47      1.20 o 
  -2  -6   5        6.00        6.85      0.55 o 
  -1  -6   5        4.30        3.70      0.46 o 
   0  -6   5       17.90       16.53      1.34 o 
   1  -6   5        2.92        4.75      0.84 o 
   2  -6   5        2.09        1.41      0.53 o 
  -6  -5   5        4.23        4.29      0.42 o 
  -5  -5   5        1.26        1.11      0.31 o 
  -4  -5   5        1.13        1.30      0.35 o 
  -3  -5   5      100.23       97.77      1.94 o 
  -2  -5   5       32.30       33.00      0.74 o 
  -1  -5   5       15.63       14.89      0.43 o 
   0  -5   5       29.43       30.36      0.75 o 
   1  -5   5        6.87        6.74      0.53 o 
   2  -5   5        7.33        8.23      0.72 o 
   3  -5   5        9.21        8.41      0.76 o 
  -6  -4   5       18.27       20.16      0.62 o 
  -5  -4   5        2.40        2.77      0.35 o 
  -4  -4   5        2.78        2.87      0.24 o 
  -3  -4   5       42.91       41.50      0.66 o 
  -2  -4   5      289.96      292.09      2.36 o 
  -1  -4   5       98.74       94.81      1.03 o 
   0  -4   5       21.73       23.51      0.49 o 
   1  -4   5       18.22       17.91      0.61 o 
   2  -4   5       20.47       17.51      1.47 o 
   3  -4   5       10.26        8.93      0.71 o 
   4  -4   5        1.21        1.05      0.47 o 
  -6  -3   5       22.84       23.93      0.65 o 
  -5  -3   5        1.60        2.38      0.27 o 
  -4  -3   5       20.41       17.40      0.43 o 
  -3  -3   5       28.80       32.20      0.55 o 
  -2  -3   5       32.81       33.43      0.45 o 
  -1  -3   5      122.07      125.75      0.84 o 
   0  -3   5       21.12       20.22      0.31 o 
   1  -3   5      100.14      104.83      0.99 o 
   2  -3   5      212.47      194.54      2.16 o 
   3  -3   5       80.03       70.16      1.14 o 
   4  -3   5       28.34       28.36      0.84 o 
   5  -3   5        6.05        7.08      0.43 o 
  -7  -2   5        5.16        4.63      0.59 o 
  -6  -2   5       51.46       52.71      1.07 o 
  -5  -2   5       19.66       21.12      0.53 o 
  -4  -2   5       66.12       65.01      1.12 o 
  -3  -2   5        8.07        8.18      0.25 o 
  -2  -2   5       37.77       38.40      0.35 o 
  -1  -2   5       13.01       11.82      0.18 o 
   0  -2   5      394.10      409.29      1.52 o 
   1  -2   5       52.84       63.19      0.40 o 
   2  -2   5       99.63      100.35      0.68 o 
   3  -2   5      114.59      103.78      1.08 o 
   4  -2   5       87.81       83.05      1.75 o 
   5  -2   5        9.46        9.51      0.35 o 
   6  -2   5        3.75        3.43      0.47 o 
  -6  -1   5       30.75       32.38      1.62 o 
  -5  -1   5      110.86      109.69      1.37 o 
  -4  -1   5      162.44      163.83      1.76 o 
  -3  -1   5       15.41       18.69      0.34 o 
  -2  -1   5      119.44      112.75      0.63 o 
  -1  -1   5       48.17       51.94      0.35 o 
   0  -1   5       86.90       89.77      0.43 o 
   1  -1   5      174.65      178.34      0.80 o 
   2  -1   5       17.76       17.58      0.21 o 
   3  -1   5       16.96       16.43      0.23 o 
   4  -1   5       36.79       36.97      0.40 o 
   5  -1   5      193.27      194.16      1.57 o 
   6  -1   5        2.97        3.17      0.29 o 
  -6   0   5        1.66        1.55      0.67 o 
  -5   0   5       41.35       39.99      1.09 o 
  -4   0   5      271.92      276.31      3.19 o 
  -3   0   5       12.59       12.73      0.38 o 
  -2   0   5       26.48       24.30      0.23 o 
  -1   0   5      534.00      554.49      2.25 o 
   0   0   5       33.39       33.84      0.22 o 
   1   0   5      191.17      193.62      0.85 o 
   2   0   5      173.54      181.72      0.89 o 
   3   0   5       88.60       82.38      0.53 o 
   4   0   5       63.45       61.99      0.48 o 
   5   0   5      109.80      108.66      0.91 o 
   6   0   5      103.42      106.74      1.25 o 
  -6   1   5        4.31        5.08      0.74 o 
  -5   1   5        4.56        4.07      0.63 o 
  -4   1   5       73.97       73.36      1.13 o 
  -3   1   5       13.20       13.61      0.38 o 
  -2   1   5      130.19      123.54      0.65 o 
  -1   1   5       48.63       45.73      0.35 o 
   0   1   5        4.57        3.19      0.07 o 
   1   1   5     1664.64     1699.75      7.52 o 
   2   1   5       88.83       84.06      0.52 o 
   3   1   5       11.53       11.05      0.14 o 
   4   1   5       11.47        9.59      0.19 o 
   5   1   5        9.20        8.31      0.22 o 
   6   1   5       79.34       80.99      2.01 o 
   7   1   5        4.85        4.62      0.60 o 
  -6   2   5        2.19        2.67      0.63 o 
  -5   2   5       18.48       21.11      1.01 o 
  -4   2   5       70.52       70.35      1.26 o 
  -3   2   5       42.73       40.14      0.68 o 
  -2   2   5       86.07       84.38      0.75 o 
  -1   2   5        3.77        3.99      0.13 o 
   0   2   5      105.50      110.60      0.55 o 
   1   2   5     1236.08     1317.58      6.91 o 
   2   2   5      685.05      774.11      9.98 o 
   3   2   5       83.10       96.88      0.66 o 
   4   2   5      121.31      114.31      0.96 o 
   5   2   5       14.26       13.02      0.23 o 
   6   2   5       15.64       15.23      0.50 o 
   7   2   5        1.93        1.99      0.38 o 
  -4   3   5        1.76        1.40      0.33 o 
  -3   3   5       16.89       16.45      0.47 o 
  -2   3   5       97.43       94.20      1.04 o 
  -1   3   5       61.24       57.56      0.45 o 
   0   3   5      137.75      149.79      0.73 o 
   1   3   5       47.71       47.48      0.27 o 
   2   3   5      809.36      882.37      7.14 o 
   3   3   5      526.47      557.57      6.91 o 
   4   3   5      107.03      108.83      0.85 o 
   5   3   5        3.48        3.08      0.13 o 
   6   3   5       18.91       17.12      0.38 o 
   7   3   5        4.13        4.18      0.58 o 
  -3   4   5        1.96        2.20      0.38 o 
  -2   4   5       81.14       79.03      1.70 o 
  -1   4   5       50.93       51.78      0.53 o 
   0   4   5       21.08       18.95      0.23 o 
   1   4   5       74.60       71.15      0.46 o 
   2   4   5        0.15        0.11      0.05 o 
   3   4   5       55.16       59.47      0.49 o 
   4   4   5      279.07      278.41      1.99 o 
   5   4   5       18.10       19.73      0.29 o 
   6   4   5        2.58        2.74      0.16 o 
   7   4   5        5.18        5.75      0.57 o 
  -3   5   5        6.88        6.41      1.07 o 
  -2   5   5        5.54        5.14      0.56 o 
  -1   5   5       60.65       49.24      1.27 o 
   0   5   5       64.46       58.61      0.69 o 
   1   5   5       43.21       40.61      0.40 o 
   2   5   5      117.32      110.81      0.68 o 
   3   5   5       28.59       29.46      0.27 o 
   4   5   5       83.58       81.29      0.72 o 
   5   5   5       83.43       81.27      0.69 o 
   6   5   5        4.29        4.55      0.21 o 
   7   5   5        2.65        2.70      0.41 o 
  -2   6   5        6.67        7.79      0.71 o 
  -1   6   5       34.81       29.43      0.78 o 
   0   6   5      304.49      280.21      2.00 o 
   1   6   5       59.05       56.32      0.63 o 
   2   6   5       15.73       15.40      0.23 o 
   3   6   5       10.97        9.93      0.20 o 
   4   6   5       35.10       32.47      0.30 o 
   5   6   5        4.84        4.71      0.19 o 
   6   6   5        6.81        7.15      0.27 o 
   7   6   5        3.78        4.51      0.55 o 
  -2   7   5        2.50        2.80      0.58 o 
  -1   7   5       15.54       15.45      0.61 o 
   0   7   5       39.77       36.60      0.59 o 
   1   7   5      115.29      111.67      1.31 o 
   2   7   5        6.59        6.43      0.27 o 
   3   7   5       29.40       30.33      0.37 o 
   4   7   5       22.43       21.60      0.30 o 
   5   7   5        0.24        0.24      0.10 o 
   6   7   5        1.89        2.01      0.22 o 
  -1   8   5        5.39        5.04      1.00 o 
   0   8   5        3.08        3.23      0.41 o 
   1   8   5       40.47       40.99      1.00 o 
   2   8   5       97.21       99.33      1.34 o 
   3   8   5       60.91       61.46      1.17 o 
   4   8   5        9.97        9.25      0.33 o 
   5   8   5        4.84        5.09      0.27 o 
   6   8   5        3.15        2.75      0.40 o 
   1   9   5        1.69        1.98      0.40 o 
   2   9   5       12.10       12.40      1.01 o 
   3   9   5       38.71       40.44      1.31 o 
   4   9   5       10.84       11.49      0.57 o 
   5   9   5        7.39        7.52      0.55 o 
  -4  -7   6        6.25        6.24      0.77 o 
  -3  -7   6        7.48        8.17      0.80 o 
  -5  -6   6       12.38       15.19      0.58 o 
  -4  -6   6       15.41       17.08      0.97 o 
  -3  -6   6        9.81       10.02      1.07 o 
  -2  -6   6       21.58       22.36      1.03 o 
  -1  -6   6        3.76        4.43      0.91 o 
   1  -6   6        2.91        2.71      0.77 o 
   2  -6   6        1.42        0.74      0.63 o 
  -6  -5   6        5.11        5.50      0.59 o 
  -5  -5   6        3.56        3.15      0.34 o 
  -4  -5   6        7.02        7.05      0.69 o 
  -3  -5   6       16.69       18.10      0.76 o 
  -2  -5   6       25.75       26.41      0.69 o 
  -1  -5   6        2.26        1.77      0.24 o 
   0  -5   6        9.61       10.87      0.56 o 
   1  -5   6        6.11        4.46      0.48 o 
   2  -5   6       14.75       16.72      0.94 o 
   3  -5   6        8.22        7.72      1.35 o 
  -6  -4   6        1.12        1.19      0.34 o 
  -5  -4   6        2.48        2.53      0.34 o 
  -4  -4   6       16.56       16.17      0.61 o 
  -3  -4   6       54.95       54.51      1.06 o 
  -2  -4   6       15.93       14.61      0.43 o 
  -1  -4   6        3.77        4.13      0.27 o 
   0  -4   6       10.59        7.40      0.42 o 
   1  -4   6       27.78       30.01      1.16 o 
   2  -4   6        5.20        2.31      0.38 o 
   3  -4   6        0.71        0.21      0.40 o 
   4  -4   6        0.15       -0.14      0.42 o 
  -6  -3   6        2.92        2.84      0.86 o 
  -5  -3   6        5.88        5.06      0.41 o 
  -4  -3   6       45.58       46.29      0.98 o 
  -3  -3   6       53.49       52.50      0.73 o 
  -2  -3   6       96.27       97.72      1.12 o 
  -1  -3   6      109.44      108.83      1.10 o 
   0  -3   6       19.63       19.69      0.36 o 
   1  -3   6       73.64       78.91      1.05 o 
   2  -3   6        1.45        0.84      0.23 o 
   3  -3   6       42.11       36.81      0.91 o 
   4  -3   6        6.30        5.01      0.43 o 
   5  -3   6        3.01        3.79      0.61 o 
  -6  -2   6       19.91       21.63      0.92 o 
  -5  -2   6        3.87        3.41      0.70 o 
  -4  -2   6       26.46       24.84      0.71 o 
  -3  -2   6        4.94        4.89      0.36 o 
  -2  -2   6        6.80        7.40      0.23 o 
  -1  -2   6      183.91      199.87      1.02 o 
   0  -2   6       72.22       72.17      0.47 o 
   1  -2   6        7.50        9.91      0.24 o 
   2  -2   6       15.99       13.04      0.27 o 
   3  -2   6      216.86      202.14      1.91 o 
   4  -2   6       75.06       73.74      1.05 o 
   5  -2   6        0.44        0.63      0.18 o 
  -6  -1   6        4.93        5.18      0.67 o 
  -5  -1   6       13.35       14.25      0.69 o 
  -4  -1   6       23.23       23.73      0.79 o 
  -3  -1   6        1.35        0.93      0.22 o 
  -2  -1   6       52.00       54.36      0.43 o 
  -1  -1   6       27.69       28.66      0.25 o 
   0  -1   6       54.35       61.85      0.37 o 
   1  -1   6      270.06      284.15      1.25 o 
   2  -1   6        7.89        8.90      0.16 o 
   3  -1   6        7.29        7.37      0.16 o 
   4  -1   6       62.83       60.40      0.52 o 
   5  -1   6        0.61        0.17      0.19 o 
   6  -1   6       13.72       13.13      0.59 o 
  -6   0   6        1.72        1.19      1.21 o 
  -5   0   6       21.96       21.54      0.85 o 
  -4   0   6        9.27        8.69      0.39 o 
  -3   0   6        4.03        4.87      0.32 o 
  -2   0   6       35.84       36.30      0.33 o 
  -1   0   6       83.30       91.75      0.45 o 
   0   0   6       56.43       66.61      0.37 o 
   1   0   6      132.80      134.31      0.67 o 
   2   0   6       67.80       73.62      0.44 o 
   3   0   6       13.60       15.01      0.20 o 
   4   0   6        0.71        0.98      0.11 o 
   5   0   6       15.49       14.63      0.29 o 
   6   0   6       21.61       21.91      0.52 o 
  -6   1   6        0.93        2.18      0.57 o 
  -5   1   6        6.36        4.99      0.61 o 
  -4   1   6       16.07       16.11      0.49 o 
  -3   1   6       71.67       71.64      0.87 o 
  -2   1   6       83.81       83.72      0.69 o 
  -1   1   6      162.53      154.95      0.78 o 
   0   1   6      118.99      131.30      0.61 o 
   1   1   6      736.32      837.41      3.42 o 
   2   1   6      217.28      227.49      1.29 o 
   3   1   6      128.93      130.37      0.82 o 
   4   1   6        6.91        7.39      0.17 o 
   5   1   6       20.84       21.10      0.33 o 
   6   1   6        3.71        3.62      0.26 o 
   7   1   6       17.85       18.45      0.94 o 
  -5   2   6        5.43        5.27      0.65 o 
  -4   2   6        2.26        3.20      0.33 o 
  -3   2   6       18.31       19.20      0.50 o 
  -2   2   6       35.41       35.06      0.44 o 
  -1   2   6       43.69       49.56      0.35 o 
   0   2   6       50.32       50.21      0.30 o 
   1   2   6      694.30      754.48      4.25 o 
   2   2   6      761.02      822.95      6.73 o 
   3   2   6       37.42       35.46      0.33 o 
   4   2   6       25.93       23.45      0.35 o 
   5   2   6       13.19       13.65      0.29 o 
   6   2   6       13.80       12.98      0.35 o 
   7   2   6        4.00        3.74      0.49 o 
  -4   3   6        3.72        4.86      0.66 o 
  -3   3   6       18.69       18.37      0.68 o 
  -2   3   6        1.59        2.61      0.24 o 
  -1   3   6       56.84       57.62      0.43 o 
   0   3   6       76.92       78.62      0.47 o 
   1   3   6       28.28       30.77      0.20 o 
   2   3   6       50.67       56.12      0.57 o 
   3   3   6       45.47       45.63      1.01 o 
   4   3   6       37.04       34.47      0.40 o 
   5   3   6        9.98        9.71      0.19 o 
   6   3   6       10.55       10.11      0.26 o 
   7   3   6        0.52        1.11      0.32 o 
  -3   4   6       10.67       16.03      1.32 o 
  -2   4   6        1.07        0.62      0.27 o 
  -1   4   6       16.76       16.08      0.33 o 
   0   4   6      103.02      103.51      0.66 o 
   1   4   6       80.37       79.53      0.53 o 
   2   4   6       34.85       35.90      0.25 o 
   3   4   6       41.30       41.48      0.56 o 
   4   4   6       34.80       35.34      0.46 o 
   5   4   6      129.28      122.99      1.09 o 
   6   4   6        1.58        1.29      0.12 o 
   7   4   6        3.09        2.67      0.30 o 
  -3   5   6        8.36       10.59      0.81 o 
  -2   5   6       13.45        7.33      0.62 o 
  -1   5   6      142.63      125.93      1.26 o 
   0   5   6       24.07       23.03      0.32 o 
   1   5   6       18.30       16.90      0.27 o 
   2   5   6      146.41      145.70      0.89 o 
   3   5   6       65.24       64.96      0.55 o 
   4   5   6       31.59       31.32      0.39 o 
   5   5   6       35.92       36.64      0.47 o 
   6   5   6        8.60        8.05      0.24 o 
   7   5   6        0.49        0.50      0.20 o 
  -3   6   6       13.46       13.75      1.27 o 
  -2   6   6        2.53        1.48      0.55 o 
  -1   6   6       52.43       44.32      0.76 o 
   0   6   6       63.00       59.12      0.64 o 
   1   6   6       20.83       19.90      0.39 o 
   2   6   6        8.29        7.51      0.18 o 
   3   6   6       19.23       19.39      0.27 o 
   4   6   6        9.39        8.87      0.18 o 
   5   6   6       41.56       41.71      0.53 o 
   6   6   6       10.92       10.82      0.28 o 
   7   6   6        2.95        3.11      0.30 o 
  -2   7   6        5.89        6.84      0.79 o 
  -1   7   6        7.48        8.10      0.49 o 
   0   7   6       36.98       36.08      0.70 o 
   1   7   6       44.96       45.40      0.82 o 
   2   7   6       37.11       35.57      0.65 o 
   3   7   6       21.28       21.48      0.30 o 
   4   7   6        9.97        9.98      0.20 o 
   5   7   6       34.37       35.40      0.46 o 
   6   7   6        7.54        7.83      0.24 o 
  -1   8   6        6.96        8.01      0.52 o 
   0   8   6        6.80        7.36      0.40 o 
   1   8   6       11.26       10.99      0.55 o 
   2   8   6       29.70       31.19      0.67 o 
   3   8   6       16.82       16.85      0.87 o 
   4   8   6       18.30       18.78      0.43 o 
   5   8   6        1.65        0.90      0.18 o 
   6   8   6        1.43        1.45      0.34 o 
   1   9   6        9.92       10.49      0.61 o 
   2   9   6       10.00        9.58      0.46 o 
   3   9   6        5.35        5.23      0.45 o 
   4   9   6       11.93       12.30      0.81 o 
   5   9   6        1.61        1.25      0.37 o 
  -5  -6   7       17.24       18.78      1.08 o 
  -4  -6   7       18.33       18.67      1.08 o 
  -3  -6   7       23.45       23.07      1.18 o 
   1  -6   7        4.25        3.13      0.84 o 
   2  -6   7        0.03        0.77      0.81 o 
  -5  -5   7       12.75       12.98      0.74 o 
  -4  -5   7       26.87       25.80      1.12 o 
  -3  -5   7       15.22       15.36      0.81 o 
  -2  -5   7        3.52        3.97      0.47 o 
  -1  -5   7       61.49       61.57      1.47 o 
   0  -5   7       21.42       21.27      0.84 o 
   1  -5   7       11.97       10.00      1.28 o 
   2  -5   7        0.60        0.41      0.46 o 
   3  -5   7        2.89        3.18      0.63 o 
  -6  -4   7        3.46        3.67      0.48 o 
  -5  -4   7        9.52        9.40      0.79 o 
  -4  -4   7        4.00        4.07      0.45 o 
  -3  -4   7       12.81       14.78      0.61 o 
  -2  -4   7       26.05       25.37      0.55 o 
  -1  -4   7       22.65       24.08      0.58 o 
   0  -4   7        4.43        5.96      0.41 o 
   1  -4   7       12.36       14.86      0.60 o 
   2  -4   7       17.06       17.95      1.71 o 
   3  -4   7       18.72       18.06      1.35 o 
   4  -4   7        1.88        2.36      0.90 o 
  -6  -3   7        0.44        1.13      0.67 o 
  -5  -3   7       19.80       19.38      1.34 o 
  -4  -3   7       75.35       72.66      1.46 o 
  -3  -3   7       54.34       51.07      0.87 o 
  -2  -3   7      124.34      118.62      1.37 o 
  -1  -3   7       53.29       51.98      0.78 o 
   0  -3   7       10.60       10.68      0.51 o 
   1  -3   7       51.51       53.59      0.86 o 
   2  -3   7       27.16       25.42      0.78 o 
   3  -3   7       24.27       26.16      0.78 o 
   4  -3   7        0.69        0.37      0.27 o 
  -6  -2   7        7.33        7.59      2.13 o 
  -5  -2   7       19.59       19.80      1.30 o 
  -4  -2   7       40.77       38.08      0.90 o 
  -3  -2   7      121.37      124.89      1.37 o 
  -2  -2   7       14.42       14.36      0.39 o 
  -1  -2   7       15.40       14.45      0.32 o 
   0  -2   7      116.96      118.60      0.80 o 
   1  -2   7       20.37       19.89      0.33 o 
   2  -2   7        4.24        4.64      0.20 o 
   3  -2   7       15.84       14.83      0.54 o 
   4  -2   7       13.96       13.50      0.45 o 
   5  -2   7        7.93        6.98      0.32 o 
  -6  -1   7       21.33       20.94      1.13 o 
  -5  -1   7       58.52       56.42      1.60 o 
  -4  -1   7        4.69        4.00      0.66 o 
  -3  -1   7       41.18       38.03      1.15 o 
  -2  -1   7      109.64      107.90      1.05 o 
  -1  -1   7        8.92        8.40      0.17 o 
   0  -1   7       37.37       41.70      0.31 o 
   1  -1   7       12.62       12.06      0.18 o 
   2  -1   7        1.93        2.31      0.11 o 
   3  -1   7      132.09      125.50      0.80 o 
   4  -1   7       89.24       85.40      0.79 o 
   5  -1   7        1.10        0.62      0.20 o 
   6  -1   7        1.44        1.33      0.27 o 
  -6   0   7        1.52        1.69      0.58 o 
  -5   0   7        2.49        1.97      0.49 o 
  -4   0   7       10.41        9.79      0.41 o 
  -3   0   7       73.58       75.38      0.90 o 
  -2   0   7       83.44       82.96      0.80 o 
  -1   0   7       68.69       68.59      0.51 o 
   0   0   7      103.70      107.30      0.57 o 
   1   0   7      109.06      112.11      0.60 o 
   2   0   7      101.12      103.91      0.59 o 
   3   0   7       91.18       84.82      0.57 o 
   4   0   7       51.83       48.41      0.42 o 
   5   0   7       27.00       28.49      0.63 o 
   6   0   7       12.72       13.48      1.30 o 
  -5   1   7       63.87       67.40      1.81 o 
  -4   1   7       11.35       11.92      0.45 o 
  -3   1   7      103.77       95.48      1.06 o 
  -2   1   7       33.12       33.29      0.46 o 
  -1   1   7       14.27       12.76      0.17 o 
   0   1   7      104.32      106.12      0.54 o 
   1   1   7       48.41       52.20      0.32 o 
   2   1   7      133.06      137.84      0.70 o 
   3   1   7        2.82        3.01      0.14 o 
   4   1   7       70.41       63.81      0.51 o 
   5   1   7        2.39        2.35      0.15 o 
   6   1   7       24.11       23.58      0.49 o 
  -4   2   7        8.95       10.82      0.49 o 
  -3   2   7        0.86        1.31      0.22 o 
  -2   2   7        6.31        6.49      0.25 o 
  -1   2   7        9.57        9.70      0.17 o 
   0   2   7      180.66      177.96      0.90 o 
   1   2   7      184.14      182.34      0.97 o 
   2   2   7      354.01      380.12      1.95 o 
   3   2   7       10.32       11.05      0.17 o 
   4   2   7       79.20       73.16      0.72 o 
   5   2   7      281.36      264.71      1.67 o 
   6   2   7       24.11       23.52      0.44 o 
   7   2   7        0.10        0.47      0.33 o 
  -3   3   7       19.79       14.04      0.86 o 
  -2   3   7       25.66       23.51      0.66 o 
  -1   3   7       46.99       50.70      0.46 o 
   0   3   7       57.31       55.55      0.45 o 
   1   3   7      109.41      116.92      0.61 o 
   2   3   7        2.94        2.66      0.14 o 
   3   3   7      173.25      172.68      4.08 o 
   4   3   7        0.92        1.59      0.16 o 
   5   3   7      174.22      165.39      1.55 o 
   6   3   7       37.45       34.14      0.44 o 
   7   3   7        2.59        3.14      0.40 o 
  -3   4   7       28.20       21.98      0.98 o 
  -2   4   7       18.24       21.33      0.64 o 
  -1   4   7        7.09        7.13      0.24 o 
   0   4   7       12.88       11.21      0.25 o 
   1   4   7       79.05       82.59      0.59 o 
   2   4   7       88.35       83.63      0.54 o 
   3   4   7      131.10      126.97      1.52 o 
   4   4   7       27.05       26.41      1.44 o 
   5   4   7        2.32        2.19      0.16 o 
   6   4   7       13.81       14.39      0.30 o 
   7   4   7        2.28        2.07      0.28 o 
  -3   5   7        1.20        1.59      0.51 o 
  -2   5   7        3.09        3.75      1.07 o 
  -1   5   7       29.35       28.06      0.47 o 
   0   5   7      196.29      189.92      1.51 o 
   1   5   7       41.75       41.91      0.42 o 
   2   5   7        3.93        4.97      0.15 o 
   3   5   7        5.32        5.00      0.15 o 
   4   5   7       46.68       45.74      0.53 o 
   5   5   7       15.74       16.12      0.32 o 
   6   5   7       12.22       11.19      0.29 o 
   7   5   7        1.07        1.04      0.19 o 
  -3   6   7        1.38        1.44      0.81 o 
  -2   6   7        3.81        4.70      0.62 o 
  -1   6   7       12.76       14.04      0.43 o 
   0   6   7      119.88      115.38      1.45 o 
   1   6   7        1.11        1.56      0.16 o 
   2   6   7      128.26      119.96      0.91 o 
   3   6   7      225.50      207.50      1.32 o 
   4   6   7       30.45       28.60      0.43 o 
   5   6   7        4.45        4.87      0.21 o 
   6   6   7        5.06        5.94      0.55 o 
   7   6   7        4.25        4.58      0.29 o 
  -2   7   7        3.18        4.67      0.71 o 
  -1   7   7       17.74       19.68      0.52 o 
   0   7   7        0.06        0.35      0.39 o 
   1   7   7        3.03        2.67      0.27 o 
   2   7   7       13.46       14.30      0.30 o 
   3   7   7       79.07       77.99      0.69 o 
   4   7   7       49.98       46.47      0.80 o 
   5   7   7       11.16       10.60      0.25 o 
   6   7   7        0.13        0.19      0.14 o 
  -1   8   7       15.57       15.41      0.61 o 
   0   8   7        8.85        9.62      0.58 o 
   1   8   7        8.80        9.19      0.54 o 
   2   8   7        7.77        9.68      0.39 o 
   3   8   7       19.57       20.66      0.46 o 
   4   8   7       10.55        9.72      0.30 o 
   5   8   7        4.42        4.66      0.24 o 
   6   8   7        5.60        6.25      0.38 o 
   1   9   7        0.18       -0.11      0.29 o 
   2   9   7       10.63       12.11      0.52 o 
   3   9   7        7.69        8.94      0.52 o 
   4   9   7        8.26        9.57      0.48 o 
   1  -6   8        0.58        0.42      0.67 o 
  -5  -5   8        5.29        6.19      1.57 o 
  -4  -5   8       14.80       16.79      1.01 o 
  -3  -5   8        8.68       10.02      1.02 o 
  -1  -5   8       13.79       13.91      0.87 o 
   0  -5   8       23.90       22.40      2.18 o 
   1  -5   8        7.55        7.33      0.72 o 
   2  -5   8        2.55        3.71      0.64 o 
  -5  -4   8       26.57       27.01      0.99 o 
  -4  -4   8       29.27       30.12      0.96 o 
  -3  -4   8        1.19        1.31      0.46 o 
  -2  -4   8        5.51        6.01      0.42 o 
  -1  -4   8        7.76        7.11      0.46 o 
   0  -4   8       14.46       13.53      0.58 o 
   1  -4   8        2.83        2.33      0.40 o 
   2  -4   8       12.00       11.33      0.81 o 
   3  -4   8       30.07       33.52      1.32 o 
  -6  -3   8        0.15        0.74      0.70 o 
  -5  -3   8       24.44       24.41      1.51 o 
  -4  -3   8       77.37       73.59      1.55 o 
  -3  -3   8        5.31        5.42      0.31 o 
  -2  -3   8       14.17       15.81      0.57 o 
  -1  -3   8        3.45        4.42      0.33 o 
   0  -3   8        9.26        8.53      0.46 o 
   1  -3   8       56.92       52.51      0.87 o 
   2  -3   8        5.22        4.59      0.41 o 
   3  -3   8        8.28        7.36      0.48 o 
   4  -3   8       24.37       25.76      0.98 o 
  -6  -2   8        7.73       10.59      1.49 o 
  -5  -2   8        1.54        2.04      0.70 o 
  -4  -2   8       67.50       64.65      2.76 o 
  -3  -2   8       78.55       80.80      1.07 o 
  -2  -2   8      120.41      116.04      1.41 o 
  -1  -2   8       29.55       30.87      0.75 o 
   0  -2   8        9.41       10.99      0.34 o 
   1  -2   8        1.05        0.66      0.16 o 
   2  -2   8      121.49      112.16      1.25 o 
   3  -2   8        0.41        0.31      0.22 o 
   4  -2   8       15.40       14.71      0.37 o 
   5  -2   8       10.09       11.03      0.69 o 
  -6  -1   8        4.68        2.60      0.84 o 
  -5  -1   8        1.27        0.92      1.13 o 
  -4  -1   8        1.19        1.51      0.37 o 
  -3  -1   8       47.18       45.85      0.83 o 
  -2  -1   8      132.75      132.69      1.38 o 
  -1  -1   8       26.07       25.91      0.36 o 
   0  -1   8       57.08       60.26      0.43 o 
   1  -1   8      319.77      325.31      1.61 o 
   2  -1   8      179.32      180.99      1.10 o 
   3  -1   8       32.25       32.08      0.36 o 
   4  -1   8        1.48        1.86      0.19 o 
   5  -1   8        6.55        7.81      0.41 o 
  -5   0   8        3.10        3.20      0.74 o 
  -4   0   8       13.33       13.36      0.51 o 
  -3   0   8       12.04       11.74      0.41 o 
  -2   0   8       14.10       13.81      0.36 o 
  -1   0   8       11.36       10.81      0.20 o 
   0   0   8       54.80       56.12      0.40 o 
   1   0   8      371.31      372.74      1.73 o 
   2   0   8      481.28      473.78      2.27 o 
   3   0   8      358.22      350.42      1.74 o 
   4   0   8        4.55        4.28      0.15 o 
   5   0   8       20.23       20.19      0.54 o 
   6   0   8        1.48        1.87      0.47 o 
  -4   1   8        3.71        3.60      0.40 o 
  -3   1   8        5.28        4.76      0.29 o 
  -2   1   8       11.58       13.92      0.29 o 
  -1   1   8        3.85        4.19      0.13 o 
   0   1   8      199.12      214.00      1.02 o 
   1   1   8      155.82      163.86      0.84 o 
   2   1   8       45.53       44.81      0.37 o 
   3   1   8      417.15      402.75      2.40 o 
   4   1   8      223.43      216.99      1.33 o 
   5   1   8        0.65        0.48      0.12 o 
   6   1   8        5.11        6.06      0.28 o 
  -4   2   8        0.76        0.53      0.34 o 
  -3   2   8        5.74        5.57      0.37 o 
  -2   2   8       45.64       46.98      0.63 o 
  -1   2   8        7.21        6.49      0.17 o 
   0   2   8       91.02       91.65      0.55 o 
   1   2   8       27.37       28.78      0.23 o 
   2   2   8      154.88      152.15      0.92 o 
   3   2   8       75.65       76.16      0.65 o 
   4   2   8      227.15      218.58      1.76 o 
   5   2   8       33.56       32.01      0.38 o 
   6   2   8        0.19        0.09      0.15 o 
  -3   3   8       21.44       19.60      0.68 o 
  -2   3   8        0.18        0.26      0.25 o 
  -1   3   8      115.44      118.05      0.95 o 
   0   3   8      206.15      202.23      1.21 o 
   1   3   8       93.03       95.34      0.57 o 
   2   3   8        7.18        6.89      0.17 o 
   3   3   8      141.09      133.45      1.17 o 
   4   3   8       61.50       59.60      1.03 o 
   5   3   8       46.87       44.69      0.68 o 
   6   3   8        0.95        1.13      0.18 o 
   7   3   8        2.24        2.20      0.27 o 
  -3   4   8       19.33       19.83      2.13 o 
  -2   4   8       13.46       12.13      0.48 o 
  -1   4   8       12.19       10.50      0.28 o 
   0   4   8      504.89      495.65      2.79 o 
   1   4   8      239.02      233.61      1.25 o 
   2   4   8        0.68        1.12      0.08 o 
   3   4   8       31.22       28.25      0.40 o 
   4   4   8       10.25       10.76      1.06 o 
   5   4   8       11.90       11.68      0.34 o 
   6   4   8        6.64        7.45      0.23 o 
   7   4   8        2.89        3.15      0.41 o 
  -3   5   8        4.87        5.66      0.67 o 
  -2   5   8        1.06        0.90      0.30 o 
  -1   5   8        1.10        1.31      0.18 o 
   0   5   8       18.97       20.68      0.40 o 
   1   5   8      353.83      342.33      1.98 o 
   2   5   8      272.26      248.54      1.45 o 
   3   5   8       24.10       23.29      0.40 o 
   4   5   8        8.70        7.72      0.21 o 
   5   5   8       10.78       10.27      1.09 o 
   6   5   8        0.99        1.01      0.26 o 
   7   5   8        3.08        3.00      0.27 o 
  -3   6   8        3.10        3.58      1.00 o 
  -2   6   8        1.65        1.64      0.34 o 
  -1   6   8        2.49        2.60      0.21 o 
   0   6   8       15.11       13.81      0.48 o 
   1   6   8        0.60        0.85      0.13 o 
   2   6   8      103.41       98.57      0.74 o 
   3   6   8      153.42      148.03      1.09 o 
   4   6   8       17.01       17.74      0.34 o 
   5   6   8        0.94        1.27      0.22 o 
   6   6   8        5.85        5.43      0.42 o 
  -2   7   8       34.68       37.03      0.98 o 
  -1   7   8        0.29        0.29      0.32 o 
   0   7   8       18.64       19.68      0.70 o 
   1   7   8        7.27        7.35      0.36 o 
   2   7   8        5.67        5.32      0.24 o 
   3   7   8       25.43       25.56      0.41 o 
   4   7   8       28.12       26.74      0.43 o 
   5   7   8       17.13       18.71      0.35 o 
   6   7   8       13.71       11.84      0.77 o 
  -1   8   8       82.33       90.68      2.32 o 
   0   8   8        0.75        1.02      0.40 o 
   1   8   8        6.81        7.28      0.56 o 
   2   8   8       11.04       11.79      0.38 o 
   3   8   8        8.14        8.93      0.32 o 
   4   8   8        1.41        1.06      0.14 o 
   5   8   8        5.22        5.67      0.25 o 
   1   9   8        1.35        1.55      0.39 o 
   2   9   8        2.72        2.54      0.27 o 
   3   9   8        2.82        2.98      0.51 o 
   4   9   8        8.03        7.66      0.54 o 
  -1  -5   9        0.22        0.49      0.43 o 
   0  -5   9        6.63        8.14      0.75 o 
   1  -5   9        8.37        8.30      0.78 o 
   2  -5   9       25.79       27.39      2.22 o 
  -2  -4   9       14.40       13.80      0.70 o 
  -1  -4   9       23.00       23.26      0.74 o 
   0  -4   9       22.15       20.98      0.99 o 
   1  -4   9        6.65        6.20      0.63 o 
   2  -4   9        2.20        1.68      0.48 o 
   3  -4   9       41.53       40.72      1.50 o 
  -5  -3   9       15.61       17.09      1.37 o 
  -4  -3   9       16.82       17.71      0.95 o 
  -3  -3   9       12.92       12.26      0.66 o 
  -2  -3   9       23.46       22.21      0.80 o 
  -1  -3   9       55.26       50.50      1.03 o 
   0  -3   9        4.99        4.41      0.39 o 
   1  -3   9       19.55       19.65      0.77 o 
   2  -3   9       26.28       24.17      0.77 o 
   3  -3   9        4.78        4.71      0.42 o 
   4  -3   9       11.41       11.38      0.60 o 
  -4  -2   9       20.41       18.26      2.50 o 
  -3  -2   9        0.41        0.66      0.28 o 
  -2  -2   9       16.43       16.44      0.59 o 
  -1  -2   9       71.49       68.61      1.33 o 
   0  -2   9      189.80      175.94      1.59 o 
   1  -2   9      116.40      107.48      1.30 o 
   2  -2   9        0.96        1.04      0.20 o 
   3  -2   9        1.77        2.45      0.24 o 
   4  -2   9        3.08        3.63      0.26 o 
   5  -2   9        0.46        0.63      0.24 o 
  -4  -1   9        7.79        9.14      1.09 o 
  -3  -1   9        8.49        8.37      0.48 o 
  -2  -1   9        0.51        1.16      0.32 o 
  -1  -1   9       43.26       44.00      0.59 o 
   0  -1   9        8.24        7.13      0.20 o 
   1  -1   9      407.25      394.27      2.17 o 
   2  -1   9      233.35      226.02      1.70 o 
   3  -1   9        9.98        9.57      0.31 o 
   4  -1   9        7.52        8.84      0.33 o 
   5  -1   9        2.21        1.84      0.24 o 
  -4   0   9        2.67        2.59      0.43 o 
  -3   0   9       34.59       34.36      1.08 o 
  -2   0   9       41.42       40.71      0.85 o 
  -1   0   9        5.10        6.09      0.22 o 
   0   0   9       10.48        9.09      0.18 o 
   1   0   9      142.49      142.35      0.80 o 
   2   0   9      874.04      858.13      4.12 o 
   3   0   9       62.76       61.47      0.44 o 
   4   0   9        1.57        0.94      0.16 o 
   5   0   9        4.40        4.08      0.37 o 
   6   0   9        0.86        1.24      0.46 o 
  -4   1   9       18.27       16.48      0.91 o 
  -3   1   9      104.36       98.32      1.52 o 
  -2   1   9       28.42       25.00      0.66 o 
  -1   1   9       40.05       39.76      0.53 o 
   0   1   9       14.33       14.30      0.23 o 
   1   1   9       80.03       81.91      0.54 o 
   2   1   9       78.77       82.61      0.62 o 
   3   1   9       25.31       25.27      0.30 o 
   4   1   9        3.44        3.53      0.19 o 
   5   1   9       24.31       22.47      0.38 o 
   6   1   9        6.56        6.53      0.30 o 
  -4   2   9        0.54        0.63      0.63 o 
  -3   2   9        8.68        7.99      0.48 o 
  -2   2   9       77.81       73.58      1.00 o 
  -1   2   9       15.03       17.28      0.30 o 
   0   2   9       26.19       24.24      0.27 o 
   1   2   9       65.48       65.87      0.46 o 
   2   2   9        0.00        0.21      0.09 o 
   3   2   9       18.31       16.52      0.29 o 
   4   2   9       13.03       13.64      0.30 o 
   5   2   9       48.83       45.88      0.51 o 
   6   2   9        1.47        1.12      0.19 o 
  -3   3   9       33.20       32.68      0.99 o 
  -2   3   9       22.23       19.33      0.62 o 
  -1   3   9      258.62      241.03      1.57 o 
   0   3   9      540.27      521.77      2.75 o 
   1   3   9       67.67       65.71      0.47 o 
   2   3   9       12.45       11.94      0.18 o 
   3   3   9       46.83       44.23      0.57 o 
   4   3   9       21.23       20.90      0.33 o 
   5   3   9       12.82       12.59      0.36 o 
   6   3   9        5.53        5.56      0.29 o 
  -3   4   9        5.46        5.81      1.16 o 
  -2   4   9       12.22       10.32      0.46 o 
  -1   4   9      102.29       96.29      1.05 o 
   0   4   9      553.42      533.39      3.15 o 
   1   4   9      375.29      354.45      1.88 o 
   2   4   9       19.55       19.24      0.23 o 
   3   4   9        9.19        9.31      0.22 o 
   4   4   9       11.80       10.62      1.02 o 
   5   4   9        2.97        2.43      0.70 o 
   6   4   9        4.42        4.59      0.79 o 
  -3   5   9       11.72       11.62      0.87 o 
  -2   5   9       13.75       14.18      0.60 o 
  -1   5   9        1.41        2.06      0.18 o 
   0   5   9       10.96       10.89      0.32 o 
   1   5   9      204.17      197.78      1.17 o 
   2   5   9       13.41       12.62      0.21 o 
   3   5   9       10.41        8.83      0.25 o 
   4   5   9        5.43        6.22      0.88 o 
   5   5   9       37.42       36.05      1.86 o 
   6   5   9       10.84       12.28      0.49 o 
  -3   6   9       14.48       17.08      1.07 o 
  -2   6   9       14.76       14.21      0.67 o 
  -1   6   9       37.98       38.95      0.57 o 
   0   6   9       22.62       22.42      0.58 o 
   1   6   9        8.26        8.08      0.28 o 
   2   6   9        3.36        3.21      0.16 o 
   3   6   9        0.34        0.36      0.11 o 
   4   6   9       28.55       27.15      0.39 o 
   5   6   9        3.23        4.64      0.88 o 
   6   6   9       25.39       27.59      1.76 o 
  -2   7   9       44.02       47.79      1.76 o 
  -1   7   9        3.36        3.59      0.31 o 
   0   7   9        0.61        0.41      0.31 o 
   1   7   9       18.63       19.46      0.51 o 
   2   7   9       32.14       31.94      0.55 o 
   3   7   9        9.28        8.38      0.24 o 
   4   7   9       39.03       37.51      0.88 o 
   5   7   9        4.65        4.83      0.27 o 
   6   7   9       18.31       19.39      0.73 o 
   0   8   9        1.81        2.80      0.40 o 
   1   8   9        3.94        3.54      0.30 o 
   2   8   9       13.21       12.40      0.56 o 
   3   8   9        3.21        3.28      0.22 o 
   4   8   9        5.10        5.72      0.27 o 
   5   8   9        1.95        2.25      0.23 o 
   2   9   9        2.63        1.94      0.50 o 
   3   9   9       13.09       13.77      1.35 o 
   4   9   9       22.58       23.84      0.92 o 
  -1  -5  10       21.54       21.91      1.48 o 
   0  -5  10        6.69        6.51      0.73 o 
   1  -5  10        2.44        2.13      0.58 o 
  -2  -4  10       24.62       21.37      2.23 o 
  -1  -4  10        4.74        3.18      0.57 o 
   0  -4  10        0.29        0.35      0.41 o 
   1  -4  10        2.15        2.69      0.53 o 
   2  -4  10        7.11        7.03      0.74 o 
  -3  -3  10        2.26        1.51      0.63 o 
  -2  -3  10       57.04       55.83      1.16 o 
  -1  -3  10      165.77      153.71      2.58 o 
   0  -3  10       82.91       76.29      1.54 o 
   1  -3  10        3.04        3.45      0.44 o 
   2  -3  10        3.48        3.70      0.40 o 
   3  -3  10        4.31        4.87      0.72 o 
  -3  -2  10       18.84       19.81      0.80 o 
  -2  -2  10       20.84       19.90      0.76 o 
  -1  -2  10       83.45       79.63      1.32 o 
   0  -2  10       71.63       66.45      0.84 o 
   1  -2  10       19.53       20.56      0.55 o 
   2  -2  10       32.95       31.06      0.93 o 
   3  -2  10        3.66        3.63      0.27 o 
   4  -2  10        1.68        1.92      0.25 o 
  -3  -1  10       72.61       74.87      2.11 o 
  -2  -1  10        0.17       -0.10      0.27 o 
  -1  -1  10        0.67        0.86      0.21 o 
   0  -1  10       22.64       21.40      0.40 o 
   1  -1  10       45.68       43.89      0.54 o 
   2  -1  10       32.47       33.51      0.43 o 
   3  -1  10        9.69        9.51      0.37 o 
   4  -1  10        0.93        1.15      0.19 o 
   5  -1  10        1.92        2.00      0.48 o 
  -3   0  10        2.86        3.23      0.42 o 
  -2   0  10        8.80        8.33      0.50 o 
  -1   0  10       37.70       39.39      0.58 o 
   0   0  10       76.31       78.02      0.62 o 
   1   0  10       24.27       23.19      0.32 o 
   2   0  10       29.24       28.01      0.32 o 
   3   0  10       29.52       27.90      0.29 o 
   4   0  10        8.53        8.16      0.25 o 
   5   0  10       19.21       20.96      0.67 o 
  -4   1  10        3.51        4.15      0.81 o 
  -3   1  10      105.74       97.75      2.00 o 
  -2   1  10       22.89       21.54      0.72 o 
  -1   1  10       16.03       16.35      0.37 o 
   0   1  10      112.21      113.78      0.79 o 
   1   1  10       23.05       21.39      0.27 o 
   2   1  10       83.07       80.15      0.62 o 
   3   1  10       45.85       47.49      0.42 o 
   4   1  10        1.61        1.76      0.12 o 
   5   1  10       22.87       23.43      0.42 o 
   6   1  10        0.13        0.07      0.26 o 
  -4   2  10        1.74        1.20      0.70 o 
  -3   2  10       54.47       49.36      1.20 o 
  -2   2  10      245.54      218.36      2.57 o 
  -1   2  10      106.59      101.10      0.95 o 
   0   2  10       16.52       16.94      0.26 o 
   1   2  10       10.74       11.73      0.19 o 
   2   2  10      126.38      126.95      0.79 o 
   3   2  10       84.58       79.58      0.61 o 
   4   2  10        6.35        5.00      0.16 o 
   5   2  10        3.85        3.56      0.18 o 
   6   2  10        1.56        1.56      0.25 o 
  -4   3  10       11.37       14.70      1.34 o 
  -3   3  10        4.84        6.09      1.04 o 
  -2   3  10       34.31       30.66      0.70 o 
  -1   3  10       74.16       67.54      0.95 o 
   0   3  10       39.58       39.66      0.43 o 
   1   3  10       26.98       27.83      0.30 o 
   2   3  10      106.46      113.92      0.73 o 
   3   3  10        3.47        2.09      0.15 o 
   4   3  10        2.76        3.21      0.17 o 
   5   3  10       24.49       24.64      0.93 o 
   6   3  10        0.35        0.19      0.15 o 
  -3   4  10        0.04        0.45      0.43 o 
  -2   4  10        0.22        0.23      0.21 o 
  -1   4  10        7.78        8.32      0.31 o 
   0   4  10       23.19       23.45      0.36 o 
   1   4  10      102.10       95.34      0.69 o 
   2   4  10        2.91        2.55      0.10 o 
   3   4  10       22.86       15.88      0.55 o 
   4   4  10       24.06       18.75      1.37 o 
   5   4  10        5.90        6.47      0.98 o 
   6   4  10        0.12        0.42      0.67 o 
  -3   5  10        2.75        2.45      1.55 o 
  -2   5  10        2.88        2.76      0.47 o 
  -1   5  10       14.24       13.89      0.36 o 
   0   5  10       18.56       17.07      0.42 o 
   1   5  10       52.63       49.73      0.44 o 
   2   5  10       38.07       37.87      0.44 o 
   3   5  10       25.66       24.17      0.30 o 
   4   5  10       18.27       13.54      1.23 o 
   5   5  10       35.57       43.79      2.11 o 
   6   5  10        4.14        6.15      1.06 o 
  -2   6  10        1.63        1.19      0.32 o 
  -1   6  10        3.82        3.78      0.40 o 
   0   6  10        7.23        7.67      0.39 o 
   1   6  10       13.38       13.80      0.25 o 
   2   6  10       12.04       12.70      0.26 o 
   3   6  10       11.22       10.16      0.24 o 
   4   6  10        5.63        5.96      0.39 o 
   5   6  10       45.68       46.14      2.22 o 
  -1   7  10       20.64       20.95      1.07 o 
   0   7  10        0.50        0.45      0.28 o 
   1   7  10       17.95       17.50      0.52 o 
   2   7  10        6.59        6.98      0.26 o 
   3   7  10        0.94        0.99      0.19 o 
   4   7  10        2.23        2.07      0.18 o 
   5   7  10        3.05        3.84      0.36 o 
   6   7  10       27.52       26.86      1.88 o 
   0   8  10        1.03        0.94      0.45 o 
   1   8  10        0.57        0.35      0.22 o 
   2   8  10        2.11        1.93      0.31 o 
   3   8  10        1.04        0.96      0.17 o 
   4   8  10        5.75        6.07      0.38 o 
   5   8  10        8.06        8.49      0.58 o 
  -1  -5  11       10.24        9.04      1.16 o 
   0  -5  11        5.79        6.43      0.77 o 
  -2  -4  11        7.20        5.77      0.98 o 
  -1  -4  11        9.20        9.67      0.81 o 
   0  -4  11        1.27        0.93      0.90 o 
   1  -4  11       11.75       13.45      0.94 o 
   2  -4  11        2.93        3.40      0.95 o 
  -2  -3  11        5.75        5.47      1.13 o 
  -1  -3  11        8.55        8.23      0.58 o 
   0  -3  11       10.40       10.58      0.64 o 
   1  -3  11        6.86        6.94      0.70 o 
   2  -3  11       57.09       61.50      1.28 o 
   3  -3  11       15.31       15.90      0.69 o 
  -3  -2  11        1.48        1.86      0.51 o 
  -2  -2  11        3.37        4.00      0.47 o 
  -1  -2  11       14.45       13.83      0.58 o 
   0  -2  11       14.69       15.22      0.55 o 
   1  -2  11       41.04       38.35      0.96 o 
   2  -2  11       82.61       85.67      1.31 o 
   3  -2  11       74.29       77.89      2.02 o 
   4  -2  11        2.72        3.59      0.30 o 
  -3  -1  11        7.53        7.28      0.55 o 
  -2  -1  11        7.22        8.15      0.55 o 
  -1  -1  11       23.73       22.68      0.52 o 
   0  -1  11       56.15       55.76      0.97 o 
   1  -1  11       17.57       16.71      0.44 o 
   2  -1  11        6.44        5.88      0.25 o 
   3  -1  11       37.66       39.96      0.68 o 
   4  -1  11       17.08       17.75      0.52 o 
  -3   0  11       25.69       25.04      0.94 o 
  -2   0  11        7.09        6.96      0.49 o 
  -1   0  11       32.13       32.16      0.58 o 
   0   0  11       72.52       69.34      1.02 o 
   1   0  11       67.77       65.99      0.63 o 
   2   0  11        3.80        3.32      0.15 o 
   3   0  11        9.49        8.62      0.27 o 
   4   0  11        5.70        6.29      0.28 o 
   5   0  11        1.41        0.87      0.44 o 
  -4   1  11        6.86        4.75      0.91 o 
  -3   1  11       52.24       46.32      2.06 o 
  -2   1  11       11.25       10.48      1.60 o 
  -1   1  11        1.40        1.67      0.20 o 
   0   1  11       26.29       24.93      0.40 o 
   1   1  11       34.05       33.65      0.38 o 
   2   1  11       27.34       29.27      0.36 o 
   3   1  11        7.58        8.68      0.28 o 
   4   1  11        3.42        3.74      0.17 o 
   5   1  11        3.42        3.37      0.20 o 
  -4   2  11        2.47        2.29      0.81 o 
  -3   2  11       10.88        9.52      0.76 o 
  -2   2  11        3.44        4.01      0.33 o 
  -1   2  11       43.27       40.65      0.64 o 
   0   2  11       24.94       23.67      0.37 o 
   1   2  11      269.74      248.74      1.40 o 
   2   2  11       51.98       46.39      0.42 o 
   3   2  11       15.89       14.95      0.20 o 
   4   2  11       14.05       13.06      0.28 o 
   5   2  11        0.90        0.72      0.16 o 
   6   2  11        3.07        3.56      0.32 o 
  -4   3  11        2.83        3.90      0.95 o 
  -3   3  11        5.29        4.51      0.62 o 
  -2   3  11       58.40       59.37      1.49 o 
  -1   3  11       97.95       90.94      0.81 o 
   0   3  11       14.45       13.61      0.28 o 
   1   3  11       70.23       64.75      0.52 o 
   2   3  11      175.66      143.57      0.92 o 
   3   3  11        3.14        2.41      0.16 o 
   4   3  11        5.46        5.61      0.26 o 
   5   3  11        2.60        2.49      0.26 o 
   6   3  11        1.27        0.85      0.23 o 
  -3   4  11        1.42        1.40      0.55 o 
  -2   4  11       12.77       12.34      0.50 o 
  -1   4  11       32.61       32.51      0.73 o 
   0   4  11       34.41       34.09      0.46 o 
   1   4  11       40.86       37.93      0.41 o 
   2   4  11       12.92       10.25      0.19 o 
   3   4  11        6.84        9.97      0.23 o 
   4   4  11        8.92       13.75      1.23 o 
   5   4  11        3.87        5.28      0.98 o 
   6   4  11        0.03        1.02      0.74 o 
  -3   5  11        0.32        0.43      0.83 o 
  -2   5  11       12.94       15.54      0.47 o 
  -1   5  11       18.45       19.23      0.68 o 
   0   5  11        2.42        2.33      0.22 o 
   1   5  11       40.73       38.76      0.49 o 
   2   5  11       10.30        9.40      0.19 o 
   3   5  11        9.18        8.94      0.25 o 
   4   5  11       18.02       22.93      1.58 o 
   5   5  11       11.74       13.12      1.30 o 
   6   5  11       23.71       25.01      1.76 o 
  -2   6  11        7.33        7.99      0.46 o 
  -1   6  11       38.84       41.41      1.22 o 
   0   6  11       15.93       16.50      0.52 o 
   1   6  11       17.39       16.71      0.32 o 
   2   6  11        8.09        7.55      0.23 o 
   3   6  11        4.38        4.59      0.20 o 
   4   6  11       22.19       26.10      1.69 o 
   5   6  11       18.55       18.29      1.51 o 
   6   6  11       48.49       47.94      2.46 o 
  -1   7  11        3.82        4.70      0.72 o 
   0   7  11       25.80       27.13      0.69 o 
   1   7  11        3.63        4.20      0.20 o 
   2   7  11        0.45        0.60      0.15 o 
   3   7  11        4.39        4.15      0.26 o 
   4   7  11        2.56        2.68      0.17 o 
   5   7  11        5.30        4.71      0.36 o 
   0   8  11        0.52        0.19      0.36 o 
   1   8  11       18.51       19.97      0.52 o 
   2   8  11        6.88        7.83      0.62 o 
   3   8  11       10.57       11.14      0.68 o 
   4   8  11        3.35        3.37      0.30 o 
  -2  -4  12        6.02        6.33      1.06 o 
  -1  -4  12        4.98        5.48      1.62 o 
   0  -4  12       83.84       90.08      2.32 o 
   1  -4  12       60.43       64.70      1.96 o 
  -2  -3  12        5.49        6.47      0.71 o 
  -1  -3  12        7.03        7.03      0.72 o 
   0  -3  12        2.73        4.56      1.53 o 
   1  -3  12       44.62       47.23      1.55 o 
   2  -3  12       61.18       65.27      1.37 o 
  -3  -2  12       24.51       26.68      1.21 o 
  -2  -2  12       22.04       22.12      0.87 o 
  -1  -2  12       40.99       38.97      1.35 o 
   0  -2  12        4.76        4.82      0.58 o 
   1  -2  12        8.97        8.11      0.57 o 
   2  -2  12       62.46       65.23      1.38 o 
   3  -2  12       42.14       45.60      1.30 o 
  -3  -1  12       19.23       19.62      1.04 o 
  -2  -1  12       43.83       42.92      1.40 o 
  -1  -1  12       11.98       11.11      0.66 o 
   0  -1  12       11.10       11.66      0.55 o 
   1  -1  12        6.56        7.70      0.39 o 
   2  -1  12        5.23        5.83      0.32 o 
   3  -1  12       10.64       11.07      0.38 o 
   4  -1  12       15.03       16.81      1.21 o 
  -3   0  12        7.51        8.25      0.75 o 
  -2   0  12       65.52       63.82      1.70 o 
  -1   0  12      118.74      113.35      1.52 o 
   0   0  12       47.01       44.07      0.81 o 
   1   0  12       14.77       14.53      0.32 o 
   2   0  12       21.92       22.36      0.51 o 
   3   0  12        2.37        2.84      0.25 o 
   4   0  12        9.36       10.76      0.52 o 
  -4   1  12       10.83       11.15      1.23 o 
  -3   1  12        4.04        3.98      0.61 o 
  -2   1  12        9.31       11.06      0.75 o 
  -1   1  12      161.57      153.37      1.78 o 
   0   1  12      287.65      266.96      2.31 o 
   1   1  12       62.86       58.68      0.60 o 
   2   1  12        1.16        1.57      0.14 o 
   3   1  12        4.06        4.53      0.17 o 
   4   1  12       11.47       11.67      0.30 o 
   5   1  12        6.12        5.94      0.31 o 
  -4   2  12        6.62        7.00      1.09 o 
  -3   2  12       14.89       13.75      0.88 o 
  -2   2  12       35.98       35.25      0.83 o 
  -1   2  12        7.49        7.24      0.27 o 
   0   2  12      193.82      186.33      1.48 o 
   1   2  12      297.55      275.46      1.61 o 
   2   2  12        9.85        9.82      0.25 o 
   3   2  12        2.24        1.80      0.11 o 
   4   2  12       27.35       28.18      0.38 o 
   5   2  12        3.93        4.86      0.25 o 
  -3   3  12        1.73        1.69      0.56 o 
  -2   3  12        0.57        0.49      0.25 o 
  -1   3  12        2.08        1.56      0.36 o 
   0   3  12       18.58       18.04      0.41 o 
   1   3  12       60.61       58.94      0.60 o 
   2   3  12       32.01       38.42      0.39 o 
   3   3  12        7.53        8.53      0.21 o 
   4   3  12        4.68        4.67      0.17 o 
   5   3  12        4.33        4.49      0.23 o 
  -3   4  12       51.37       55.99      1.23 o 
  -2   4  12        9.87       10.53      0.39 o 
  -1   4  12        6.46        5.49      0.42 o 
   0   4  12       38.52       36.12      0.72 o 
   1   4  12        5.55        5.48      0.21 o 
   2   4  12        3.35        4.53      0.15 o 
   3   4  12        7.03        8.27      0.28 o 
   4   4  12       11.59       10.48      1.20 o 
   5   4  12        8.41        9.11      1.16 o 
   6   4  12       54.95       55.92      2.64 o 
  -2   5  12       76.87       81.22      1.19 o 
  -1   5  12       39.34       37.63      0.95 o 
   0   5  12        6.68        6.39      0.29 o 
   1   5  12        1.63        1.38      0.16 o 
   2   5  12        1.80        2.25      0.13 o 
   3   5  12       14.25       14.65      0.31 o 
   4   5  12       16.35       17.02      1.48 o 
   5   5  12       27.35       34.43      2.00 o 
  -2   6  12       40.97       44.94      1.59 o 
  -1   6  12      105.21      111.06      1.83 o 
   0   6  12       13.14       13.81      0.58 o 
   1   6  12        1.77        1.66      0.25 o 
   2   6  12        8.72        9.19      0.26 o 
   3   6  12       15.90       15.91      0.43 o 
   4   6  12       10.40       10.83      0.46 o 
   5   6  12        2.15        3.87      1.02 o 
   0   7  12       33.82       38.28      0.82 o 
   1   7  12        3.86        3.96      0.39 o 
   2   7  12        4.76        4.67      0.23 o 
   3   7  12        1.91        1.73      0.22 o 
   4   7  12       22.84       23.62      0.79 o 
   5   7  12        4.04        3.57      0.33 o 
   1   8  12        8.67        8.41      0.98 o 
   2   8  12        6.97        8.76      0.89 o 
   3   8  12        2.72        3.97      0.49 o 
   4   8  12       16.69       18.01      0.99 o 
  -2  -3  13       16.48       17.82      1.14 o 
  -1  -3  13        2.19        2.05      0.58 o 
   0  -3  13        2.60        3.52      0.63 o 
   1  -3  13       16.42       19.42      1.11 o 
  -3  -2  13       40.35       40.62      2.15 o 
  -2  -2  13        0.28        0.46      0.47 o 
  -1  -2  13        0.25       -0.27      0.38 o 
   0  -2  13        5.69        5.96      0.77 o 
   1  -2  13        2.93        2.28      0.37 o 
   2  -2  13       18.15       18.61      0.52 o 
  -3  -1  13       98.50       97.38      2.38 o 
  -2  -1  13      146.90      136.99      3.46 o 
  -1  -1  13       27.90       25.54      0.72 o 
   0  -1  13        1.33        1.39      0.32 o 
   1  -1  13        8.44        8.14      0.49 o 
   2  -1  13        9.28        9.31      0.39 o 
   3  -1  13        0.67        1.04      0.19 o 
  -3   0  13       10.41       10.80      0.87 o 
  -2   0  13      203.37      200.53      4.92 o 
  -1   0  13       98.96       94.09      1.23 o 
   0   0  13        9.65        9.69      0.43 o 
   1   0  13        2.96        2.67      0.23 o 
   2   0  13        2.17        1.83      0.20 o 
   3   0  13        3.04        3.38      0.76 o 
   4   0  13       12.28       11.88      0.73 o 
  -3   1  13        1.84        2.29      0.57 o 
  -2   1  13       10.51        9.20      0.50 o 
  -1   1  13       38.96       39.00      0.70 o 
   0   1  13       18.34       17.48      0.55 o 
   1   1  13        5.55        5.87      0.32 o 
   2   1  13       10.20        9.93      0.27 o 
   3   1  13       22.01       22.48      0.39 o 
   4   1  13        7.42        7.49      0.27 o 
  -3   2  13       11.98       10.39      0.86 o 
  -2   2  13       16.39       15.85      0.91 o 
  -1   2  13        4.82        5.49      0.70 o 
   0   2  13        2.83        2.60      0.23 o 
   1   2  13       11.88       12.24      0.25 o 
   2   2  13        3.80        3.69      0.17 o 
   3   2  13       10.18       11.92      0.24 o 
   4   2  13       50.34       52.46      0.61 o 
   5   2  13       17.38       19.11      0.48 o 
  -3   3  13       14.39       15.83      1.51 o 
  -2   3  13       11.28       10.61      0.37 o 
  -1   3  13       11.56       11.95      0.58 o 
   0   3  13        0.02       -0.10      0.15 o 
   1   3  13        1.14        1.28      0.17 o 
   2   3  13        5.89        5.66      0.18 o 
   3   3  13       34.55       37.74      0.48 o 
   4   3  13        5.93        5.60      0.32 o 
   5   3  13       82.40       88.68      2.09 o 
  -3   4  13       85.23       92.46      3.45 o 
  -2   4  13        4.30        5.21      0.39 o 
  -1   4  13       11.37       11.67      0.56 o 
   0   4  13        5.79        5.52      0.28 o 
   1   4  13       12.41       11.38      0.31 o 
   2   4  13        1.76        1.80      0.16 o 
   3   4  13       17.92       18.69      0.46 o 
   4   4  13       10.39       11.56      1.09 o 
   5   4  13       43.75       44.82      1.04 o 
  -2   5  13       25.04       26.61      1.23 o 
  -1   5  13       13.59       13.73      0.81 o 
   0   5  13       39.66       38.17      0.63 o 
   1   5  13       38.03       38.99      0.59 o 
   2   5  13       11.52       10.19      0.24 o 
   3   5  13        6.98        7.96      0.28 o 
   4   5  13        0.69        0.16      0.53 o 
   5   5  13        6.80        5.42      1.09 o 
  -1   6  13        5.22        5.45      0.48 o 
   0   6  13        8.81        7.79      0.32 o 
   1   6  13        3.86        4.40      0.43 o 
   2   6  13        6.74        7.32      0.25 o 
   3   6  13        6.23        6.27      0.27 o 
   4   6  13        4.02        3.99      0.51 o 
   5   6  13       11.60       11.61      1.37 o 
   0   7  13        8.02        7.81      0.35 o 
   1   7  13       23.21       22.68      0.74 o 
   2   7  13        8.66        9.21      0.35 o 
   3   7  13       56.13       59.91      1.22 o 
   4   7  13       52.47       52.05      1.24 o 
  -1  -3  14        2.28        1.86      0.88 o 
  -2  -2  14       15.25       13.83      0.98 o 
  -1  -2  14        3.21        2.69      0.38 o 
   0  -2  14        0.09        0.02      0.62 o 
   1  -2  14        9.52       10.22      0.74 o 
   2  -2  14        8.04        9.00      0.77 o 
  -3  -1  14       28.28       31.45      1.51 o 
  -2  -1  14       17.27       17.17      1.49 o 
  -1  -1  14        5.40        5.82      0.40 o 
   0  -1  14        0.58        0.89      0.32 o 
   1  -1  14        7.52        7.31      0.68 o 
   2  -1  14        4.57        4.07      0.30 o 
   3  -1  14       16.55       17.29      0.57 o 
  -3   0  14        6.20        5.95      0.75 o 
  -2   0  14       17.57       15.98      0.97 o 
  -1   0  14       14.40       13.49      0.41 o 
   0   0  14       16.33       15.41      0.63 o 
   1   0  14       31.76       31.69      0.59 o 
   2   0  14        4.20        5.08      0.24 o 
   3   0  14        1.85        1.43      0.55 o 
  -3   1  14        1.45        1.95      0.60 o 
  -2   1  14       16.56       17.32      0.68 o 
  -1   1  14       22.97       23.59      0.78 o 
   0   1  14       26.41       26.04      0.64 o 
   1   1  14        2.12        2.32      0.20 o 
   2   1  14       10.41       11.31      0.43 o 
   3   1  14      112.07      116.65      1.06 o 
   4   1  14       22.90       22.72      1.05 o 
  -3   2  14        5.13        6.82      0.79 o 
  -2   2  14       13.75       15.42      0.64 o 
  -1   2  14       17.52       17.96      0.67 o 
   0   2  14       12.41       11.64      0.38 o 
   1   2  14        3.91        4.42      0.20 o 
   2   2  14        0.62        0.42      0.15 o 
   3   2  14       51.97       54.16      0.62 o 
   4   2  14       44.10       47.03      0.89 o 
  -2   3  14       10.96       11.17      0.82 o 
  -1   3  14        1.78        1.31      0.41 o 
   0   3  14        6.14        6.17      0.29 o 
   1   3  14       19.04       19.25      0.62 o 
   2   3  14        3.89        3.55      0.20 o 
   3   3  14        0.24        0.13      0.16 o 
   4   3  14       47.25       52.08      0.86 o 
  -2   4  14        6.35        6.02      0.71 o 
  -1   4  14        3.33        2.90      0.38 o 
   0   4  14        4.90        4.32      0.25 o 
   1   4  14        7.22        7.58      0.29 o 
   2   4  14        0.87        1.23      0.14 o 
   3   4  14        1.93        2.51      0.19 o 
   4   4  14        9.75        9.74      0.42 o 
   5   4  14       20.85       20.56      0.73 o 
  -1   5  14        7.46        6.78      0.51 o 
   0   5  14        3.89        4.72      0.26 o 
   1   5  14       26.16       27.83      0.75 o 
   2   5  14       21.32       22.20      0.37 o 
   3   5  14       17.76       17.69      0.37 o 
   4   5  14       15.02       15.85      0.84 o 
   0   6  14        2.77        2.89      0.24 o 
   1   6  14       12.16       12.90      0.56 o 
   2   6  14      134.68      141.46      1.41 o 
   3   6  14       28.45       28.64      0.63 o 
   4   6  14        0.49        0.81      0.33 o 
   1   7  14        4.55        3.76      0.81 o 
   2   7  14       46.60       48.87      1.32 o 
   3   7  14       66.34       69.29      1.23 o 
  -2  -1  15        4.28        3.20      0.66 o 
  -1  -1  15        3.85        3.77      0.66 o 
   0  -1  15        4.04        3.11      0.42 o 
   1  -1  15       12.81       13.45      0.71 o 
  -2   0  15        4.42        5.15      0.70 o 
  -1   0  15        0.35        0.10      0.72 o 
   0   0  15        6.74        7.28      0.49 o 
   1   0  15        8.45        7.72      0.34 o 
   2   0  15        5.44        5.28      0.27 o 
  -2   1  15        7.50        7.65      0.78 o 
  -1   1  15        1.84        1.91      0.38 o 
   0   1  15        0.03       -0.20      0.20 o 
   1   1  15        1.48        1.50      0.21 o 
   2   1  15        2.60        2.05      0.33 o 
   3   1  15       44.20       46.29      0.98 o 
  -2   2  15        2.38        1.93      0.57 o 
  -1   2  15        0.00       -0.39      0.44 o 
   0   2  15        1.24        1.46      0.24 o 
   1   2  15       10.70       10.76      0.33 o 
   2   2  15        0.67        0.22      0.19 o 
   3   2  15       27.92       29.37      0.49 o 
   4   2  15       14.54       15.41      0.64 o 
  -2   3  15       25.45       26.32      1.24 o 
  -1   3  15        2.43        2.61      0.39 o 
   0   3  15       10.77       10.29      0.36 o 
   1   3  15       11.98       12.88      0.56 o 
   2   3  15        0.72        1.02      0.18 o 
   3   3  15        1.23        1.12      0.23 o 
   4   3  15        0.03        0.06      0.25 o 
  -1   4  15        8.52       10.04      0.56 o 
   0   4  15        1.10        1.54      0.20 o 
   1   4  15        2.51        2.73      0.34 o 
   2   4  15        3.56        4.13      0.20 o 
   3   4  15       31.39       32.75      0.63 o 
   4   4  15       13.89       15.97      0.75 o 
   0   5  15       18.03       17.93      0.43 o 
   1   5  15       55.19       55.62      1.47 o 
   2   5  15       15.42       15.28      0.38 o 
   3   5  15       18.35       19.03      0.53 o 
   4   5  15       12.45       12.76      1.76 o 
   1   6  15       26.31       26.13      1.03 o 
   2   6  15       10.29       10.98      0.53 o 
   3   6  15       13.23       13.68      0.58 o 
  -1   0  16       10.84       11.78      1.30 o 
   0   0  16        4.12        3.70      0.43 o 
   1   0  16        9.28       10.28      0.49 o 
  -1   1  16        4.31        3.30      0.48 o 
   0   1  16        8.58       10.13      0.54 o 
   1   1  16        4.52        4.27      0.34 o 
   2   1  16        1.44        1.06      0.49 o 
  -1   2  16        0.59        0.06      0.31 o 
   0   2  16        0.12       -0.01      0.18 o 
   1   2  16        0.32       -0.04      0.27 o 
   2   2  16        6.92        7.89      1.30 o 
   3   2  16       19.98       20.33      1.06 o 
  -1   3  16        2.68        1.97      0.44 o 
   0   3  16        0.59        0.88      0.20 o 
   1   3  16        0.32        0.56      0.29 o 
   2   3  16       16.05       16.94      0.66 o 
   3   3  16        8.41        9.04      0.49 o 
   0   4  16        1.55        1.10      0.21 o 
   1   4  16        1.27        1.16      0.43 o 
   2   4  16       19.83       19.87      0.86 o 
   3   4  16       42.98       47.15      1.46 o 
   1   5  16       12.85       11.81      0.76 o 
   2   5  16       27.44       27.50      0.78 o 
                                                 
